# Supplementary material for: Investigating potential novel therapeutic targets and biomarkers for ankylosing spondylitis using plasma protein screening
Source: Front Immunol. 2024 Aug 9;15:1406041. doi: 10.3389/fimmu.2024.1406041 (PMC11341372; doi:10.3389/fimmu.2024.1406041)
Supplement: Supplementary file 4 [file Table_1.xlsx]

## Sheet: Table S1
Table S1. genetic_instrument_exposure_plasma_protein
Tissue	exposure	UniProt	SNP	chr.exposure	pos.exposure	effect_allele.exposure	other_allele.exposure	beta.exposure	se.exposure	pval.exposure	eaf.exposure	samplesize.exposure	Author	id.exposure	F_statistics
Plasma	ACP1	A0A140VK37;P24666;Q59EH3	rs11553746	2	272203	T	C	1.237	0.026037	1e-200	0.324799	996	Suhre	A0A140VK37;P24666;Q59EH3	2257.13
Plasma	ACP5	A0A024R7F8;P13686	rs79061565	19	11698659	G	C	-0.4845	0.0364	1.6e-40	0.122794	3301	Sun	A0A024R7F8;P13686	177.168
Plasma	ADA2	Q9NZK5;B4E3Q4;A0A087X0I3	rs2231495	22	17669306	C	T	-0.8794	0.0214	1e-200	0.332516	3301	Sun	Q9NZK5;B4E3Q4;A0A087X0I3	1688.67
Plasma	ADAM23	A0A024R3W8;O75077;E7EWD3	rs1921673	2	207324282	G	A	0.4321	0.0255	3.2e-64	0.6846	3301	Sun	A0A024R3W8;O75077;E7EWD3	287.136
Plasma	ADAMTS13	Q76LX8	rs71503194	9	136298131	G	T	-0.8719	0.0404	4.4e-103	0.091229	3301	Sun	Q76LX8	465.769
Plasma	ADGRE2	A0JNV7;Q9UHX3	rs7260110	19	14501544	G	A	0.2969	0.0447098	5.169e-11	0.35994	996	Suhre	A0JNV7;Q9UHX3	44.0977
Plasma	ADM	P35318	rs2923091	11	10358145	A	G	-0.204	0.025	2.28e-16	0.662	6861	Yao	P35318	66.5856
Plasma	AFM	P43652	rs41265665	4	74361142	A	G	-0.8615	0.121941	3.033e-12	0.0323559	989	Suhre	P43652	49.9123
Plasma	AGT	B0ZBE2;B2R5S1;P01019	rs2493151	1	230878561	A	G	0.3349	0.0494802	2.223e-11	0.234909	994	Suhre	B0ZBE2;B2R5S1;P01019	45.8107
Plasma	AHSG	P02765	rs35094235	3	186328951	G	T	0.6252	0.0255	2e-132	0.731004	3301	Sun	P02765	601.115
Plasma	AKR1A1	P14550;V9HWI0	rs72688441	1	46051053	A	G	-1.18	0.0493	1.2e-126	0.058959	3301	Sun	P14550;V9HWI0	572.889
Plasma	AKR1B1	A0A024R7A8;P15121	rs2229542	7	134135621	C	T	-0.8187	0.1045	4.7e-15	0.014337	3301	Sun	A0A024R7A8;P15121	61.3786
Plasma	AKR1C1	Q04828	rs145648894	10	5009739	G	T	0.3894	0.0393	3.8e-23	0.111375	3301	Sun	Q04828	98.1763
Plasma	ALCAM	Q13740;B3KNN9	rs9830049	3	105284045	C	T	-0.306	0.0374	2.8e-16	0.120272	3301	Sun	Q13740;B3KNN9	66.9421
Plasma	ALDH3A1	P30838;Q6PKA6;I3L3I9	rs887241	17	19645938	C	A	0.2421	0.0259	7.8e-21	0.661635	3301	Sun	P30838;Q6PKA6;I3L3I9	87.3756
Plasma	AMY1A	P04745;Q6NSB3	rs7538379	1	104067356	T	C	-1.0399	0.062	4.9e-63	0.039949	3301	Sun	P04745;Q6NSB3	281.319
Plasma	ANG	P03950;W0UV28	rs17114671	14	21155270	C	T	0.8064	0.0595669	1.918e-38	0.118857	997	Suhre	P03950;W0UV28	183.27
Plasma	ANGPTL1	A0A024R908;O95841	rs16853043	1	178545926	G	A	0.4305	0.0247	5.4e-68	0.352388	3301	Sun	A0A024R908;O95841	303.775
Plasma	APCS	P02743;V9HWP0	rs71632673	1	159536213	A	C	-0.8369	0.082	1.9e-24	0.022925	3301	Sun	P02743;V9HWP0	104.164
Plasma	APMAP	Q9HDC9	rs8125909	20	24975835	C	A	0.2967	0.0363	2.8e-16	0.132064	3301	Sun	Q9HDC9	66.807
Plasma	APOA5	A0A0B4RUS7;Q6Q788	rs964184	11	116648917	C	G	0.2625	0.0363	4.9e-13	0.868979	3301	Sun	A0A0B4RUS7;Q6Q788	52.2932
Plasma	APOB	P04114;Q59HB3;Q7Z7Q0	rs520354	2	21259612	G	A	0.3033	0.0416763	6.929e-13	0.473394	996	Suhre	P04114;Q59HB3;Q7Z7Q0	52.9622
Plasma	APOL1	O14791;Q2KHQ6;B1AH95	rs71314970	22	36638705	T	C	-0.3659	0.0409	3.5e-19	0.105762	3301	Sun	O14791;Q2KHQ6;B1AH95	80.0347
Plasma	ARFIP1	B4E273;P53367;Q8N8M9;B7ZA10	rs4619875	4	153701130	T	C	0.239	0.0248	6.6e-22	0.403628	3301	Sun	B4E273;P53367;Q8N8M9;B7ZA10	92.8736
Plasma	ARSB	A0A024RAJ9;P15848;A8K4A0	rs13159135	5	78196689	C	G	-0.214	0.0248	5.9e-18	0.433907	3301	Sun	A0A024RAJ9;P15848;A8K4A0	74.4602
Plasma	ART3	Q13508	rs4859610	4	77000441	G	A	-0.3378	0.0286	3e-32	0.774293	3301	Sun	Q13508	139.504
Plasma	ART4	Q93070	rs1001096	12	14988455	A	G	0.74	0.0217	1e-200	0.397358	3301	Sun	Q93070	1162.9
Plasma	ASAH2;ASAH2B	Q9NR71;P0C7U1	rs10740617	10	52027609	C	A	0.6665	0.0281	2e-124	0.793543	3301	Sun	Q9NR71;P0C7U1	562.584
Plasma	ASPH	Q12797;B7ZM96;A0A0A0MSK8;B4DQ07	rs112760834	8	62540134	T	G	-0.5784	0.0688	4.1e-17	0.033209	3301	Sun	Q12797;B7ZM96;A0A0A0MSK8;B4DQ07	70.6773
Plasma	ASPN	Q9BXN1;Q6P528	rs2516568	9	95187380	T	A	-0.4724	0.025	2.3e-79	0.323246	3301	Sun	Q9BXN1;Q6P528	357.059
Plasma	ATP1B2	P14415	rs1642762	17	7554772	T	C	-0.2881	0.0255	1.5e-29	0.586879	3301	Sun	P14415	127.646
Plasma	B3GAT3	Q5U676;G3V150;O94766	rs12794886	11	62383715	C	G	0.4422	0.0264	8.3e-63	0.707032	3301	Sun	Q5U676;G3V150;O94766	280.562
Plasma	B4GALT1	P15291;W6MEN3	rs7019909	9	33113322	T	C	0.4478	0.0402	7.9e-29	0.102573	3301	Sun	P15291;W6MEN3	124.084
Plasma	B4GALT2	O60909	rs2286241	1	44440769	C	G	-0.673	0.052	3e-38	0.056172	3301	Sun	O60909	167.503
Plasma	BPI	P17213	rs1780617	20	36974157	G	A	-0.6444	0.0371	1.1e-67	0.12241	3301	Sun	P17213	301.692
Plasma	BPIFB1	Q8TDL5	rs2424961	20	31694060	T	C	-0.4366	0.0245	3.9e-71	0.578579	3301	Sun	Q8TDL5	317.567
Plasma	BST1	Q10588	rs73224660	4	15714762	A	G	-1.3967	0.0239	1e-200	0.158997	3301	Sun	Q10588	3415.16
Plasma	C1QC	A0A024RAA7;P02747	rs78865058	1	22944209	A	G	1.0754	0.0603	4.3e-71	0.041707	3301	Sun	A0A024RAA7;P02747	318.057
Plasma	C1QTNF5	A0A024R3F8;Q9BXJ0	rs2248863	11	119207341	A	G	0.3261	0.0345	3.5e-21	0.141788	3301	Sun	A0A024R3F8;Q9BXJ0	89.3436
Plasma	C7	P10643;Q05CI3	rs429017	5	41263091	A	G	0.4333	0.0495145	9.039e-18	0.252792	985	Suhre	P10643;Q05CI3	76.5794
Plasma	CA10	Q9NS85	rs117399000	17	50213731	A	G	-0.5939	0.0662	3e-19	0.037436	3301	Sun	Q9NS85	80.4842
Plasma	CA13	Q8N1Q1	rs17741049	8	86198253	T	C	-0.7441	0.0799159	7.915e-20	0.0682046	997	Suhre	Q8N1Q1	86.6954
Plasma	CA3	P07451;V9HWA3	rs2072696	8	86351051	C	G	-0.2169	0.0289	6.8e-14	0.23803	3301	Sun	P07451;V9HWA3	56.3279
Plasma	CA6	B4DUH8;P23280	rs3765963	1	9034598	G	A	0.6766	0.0233	4.1e-185	0.402359	3301	Sun	B4DUH8;P23280	843.242
Plasma	CACNA2D3	Q8IZS8	rs34084772	3	54153517	A	G	-0.2329	0.0323	5.1e-13	0.184066	3301	Sun	Q8IZS8	51.9917
Plasma	CAPN1;CAPNS1	B2RDI5;P07384;B4DWH5;P04632;A0A0C4DGQ5	rs10895987	11	64904908	T	C	-0.4591	0.050931	1.007e-18	0.225628	995	Suhre	B2RDI5;P07384;B4DWH5;P04632;A0A0C4DGQ5	81.2549
Plasma	CASP3	P42574	rs870825	4	185588045	G	A	-0.3955	0.0581561	1.8e-11	0.156784	995	Suhre	P42574	46.249
Plasma	CBLN1	P23435	rs10852587	16	49006458	A	T	-1.0805	0.0327	1e-200	0.143622	3301	Sun	P23435	1091.83
Plasma	CBLN4	Q9NTU7	rs74447607	20	54447947	T	C	-0.2177	0.0312	3e-12	0.191752	3301	Sun	Q9NTU7	48.6864
Plasma	CBR1	P16152	rs16993864	21	37446599	A	C	-1.2151	0.0827	6.6e-49	0.021978	3301	Sun	P16152	215.88
Plasma	CBR3	O75828;V9HW40	rs1028997	21	37532222	A	G	-0.764	0.0222	1e-200	0.375555	3301	Sun	O75828;V9HW40	1184.35
Plasma	CCDC126	A0A024RA08;Q96EE4	rs227934	7	23627287	T	C	-0.2749	0.0246	6.9e-29	0.47897	3301	Sun	A0A024RA08;Q96EE4	124.876
Plasma	CCL14	Q16627	rs9903158	17	34312337	C	T	-1.0813	0.0499	3.5e-104	0.05615	3301	Sun	Q16627	469.56
Plasma	CCL15	A0A0B4J2E2;Q16663	rs854624	17	34327923	T	G	-1.6912	0.039	1e-200	0.930513	3301	Sun	A0A0B4J2E2;Q16663	1880.45
Plasma	CCL16	O15467	rs112689088	17	34307457	C	T	-1.5245	0.0336	1e-200	0.097531	3301	Sun	O15467	2058.62
Plasma	CCL18	P55774	rs9904601	17	34372006	A	G	0.8634	0.0595566	2.482e-43	0.116968	996	Suhre	P55774	210.167
Plasma	CCL23	P55773	rs712048	17	34326215	C	A	0.7289	0.0353	1.6e-94	0.873722	3301	Sun	P55773	426.37
Plasma	CCL25	O15444	rs74959615	19	8121096	A	G	-0.9718	0.0428	5.2e-114	0.078294	3301	Sun	O15444	515.545
Plasma	CCL3L1	P16619	rs2015086	17	34391617	G	A	0.496	0.0364	3.1e-42	0.131452	3301	Sun	P16619	185.678
Plasma	CCL4	P13236	rs6607368	17	34819136	A	C	0.51	0.0441039	6.3e-31	0.8	3394	Folkersen	P13236	133.717
Plasma	CCL5	D0EI67;P13501	rs4239252	17	34163565	A	G	-0.3458	0.052581	7.825e-11	0.211345	996	Suhre	D0EI67;P13501	43.2506
Plasma	CCL8	P80075	rs3138036	17	32647544	G	A	-0.4704	0.0601323	1.326e-14	0.145436	997	Suhre	P80075	61.1955
Plasma	CCNH	P51946	rs2230641	5	86695274	G	A	-0.2386	0.0309	1.2e-14	0.205375	3301	Sun	P51946	59.6244
Plasma	CD14	P08571	rs3138074	5	140015932	A	T	0.332	0.022	9.22e-53	0.777	6861	Yao	P08571	227.736
Plasma	CD177	A0A087WVM2;Q8N6Q3	rs73554000	19	43825494	C	G	1.8032	0.0787	4.4e-116	0.023826	3301	Sun	A0A087WVM2;Q8N6Q3	524.975
Plasma	CD200R1	Q8TD46	rs6791672	3	112591392	A	G	-0.1759	0.0252	2.8e-12	0.590611	3301	Sun	Q8TD46	48.7226
Plasma	CD300C	Q08708	rs62087214	17	72467626	G	A	-0.6787	0.0637	1.7e-26	0.038512	3301	Sun	Q08708	113.521
Plasma	CD33	P20138;Q546G0	rs12459419	19	51728477	T	C	-0.9436	0.0209	1e-200	0.329168	3301	Sun	P20138;Q546G0	2038.37
Plasma	CD48	A0A087X1S7;P09326	rs12124234	1	160675269	C	G	0.2639	0.0252	1.1e-25	0.405154	3301	Sun	A0A087X1S7;P09326	109.667
Plasma	CD55	P08174;B1AP13	rs11580387	1	207418408	G	A	-0.5211	0.0279	4.7e-78	0.233948	3301	Sun	P08174;B1AP13	348.846
Plasma	CD59	P13987;Q6FHM9	rs2273121	11	33757770	A	G	-0.362	0.027	4.7e-41	0.251594	3301	Sun	P13987;Q6FHM9	179.759
Plasma	CD5L	O43866	rs2765501	1	157804648	G	A	-0.285	0.018	4.76e-54	0.608	6861	Yao	O43866	250.694
Plasma	CDNF	Q49AH0	rs61738953	10	14862082	G	C	-0.6293	0.0681	2.5e-20	0.041783	3301	Sun	Q49AH0	85.3928
Plasma	CDON	Q4KMG0	rs3740909	11	125889526	T	C	-0.8286	0.0779154	4.415e-25	0.0730111	993	Suhre	Q4KMG0	113.095
Plasma	CEL	B4DSX9;O75612;Q86SR3;X6R868	rs8193016	9	135917744	T	C	0.6854	0.0681	8.3e-24	0.034777	3301	Sun	B4DSX9;O75612;Q86SR3;X6R868	101.296
Plasma	CFH	A0A024R962;P08603;A0A0D9SG88	rs2274700	1	196682947	A	G	0.3665	0.0243	1.6e-51	0.398961	3301	Sun	A0A024R962;P08603;A0A0D9SG88	227.476
Plasma	CFHR5	Q9BXR6	rs35662416	1	196967354	A	G	-1.2002	0.0682	3e-69	0.030392	3301	Sun	Q9BXR6	309.698
Plasma	CFI	A8K3L0;P05156;B4DRF2;Q8WW88;G3XAM2	rs7439493	4	110656730	A	G	0.3116	0.0246	8.9e-37	0.415959	3301	Sun	A8K3L0;P05156;B4DRF2;Q8WW88;G3XAM2	160.444
Plasma	CHIT1	Q13231	rs872583	1	203184766	C	T	-1.0982	0.0247	1e-200	0.20154	3301	Sun	Q13231	1976.83
Plasma	CHL1	O00533;A0A087X0M8	rs1015456	3	107776	C	T	-0.2082	0.0255	3.2e-16	0.391779	3301	Sun	O00533;A0A087X0M8	66.6624
Plasma	CHRDL2	Q6WN34	rs11607100	11	74414919	T	C	-0.6419	0.0609	5.8e-26	0.041669	3301	Sun	Q6WN34	111.096
Plasma	CHST9	Q7L1S5;A0A024RC28	rs9952639	18	24709604	C	G	0.3331	0.0263	7.2e-37	0.31788	3301	Sun	Q7L1S5;A0A024RC28	160.412
Plasma	CKM	B2R892;P06732	rs11559024	19	45821183	C	T	-0.6788	0.0844	9.1e-16	0.021509	3301	Sun	B2R892;P06732	64.6843
Plasma	CLEC12A	Q5QGZ9	rs2961544	12	10136672	A	G	-1.2541	0.0132	1e-200	0.639327	3301	Sun	Q5QGZ9	9026.44
Plasma	CLEC3B	E9PHK0;A0A024R2Q7;P05452	rs2056320	3	45092415	G	A	0.213	0.209	1.38e-23	0.763	6861	Yao	E9PHK0;A0A024R2Q7;P05452	1.03864
Plasma	CLIC5	Q53G01;Q9NZA1;Q49AE1	rs35822882	6	45916999	T	G	-0.7339	0.0684	7.4e-27	0.033649	3301	Sun	Q53G01;Q9NZA1;Q49AE1	115.123
Plasma	CLMP	B4E3S3;Q9H6B4	rs35483681	11	123045730	T	C	0.2494	0.0246	4.5e-24	0.553649	3301	Sun	B4E3S3;Q9H6B4	102.783
Plasma	CLPS	A0A087WZW1;A0A087X0Q7;P04118	rs9380534	6	35751572	A	G	0.4476	0.0251	3.5e-71	0.602276	3301	Sun	A0A087WZW1;A0A087X0Q7;P04118	318.004
Plasma	CNDP1	Q96KN2	rs17817077	18	72209543	A	G	0.35	0.0439797	4.72e-15	0.405528	995	Suhre	Q96KN2	63.3331
Plasma	CNTFR	P26992	rs10972159	9	34593086	A	G	-0.6996	0.0941	1e-13	0.017903	3301	Sun	P26992	55.2739
Plasma	CNTN1	Q12860;A0A024R104	rs1838343	12	41196230	C	T	0.207	0.021	6.45e-24	0.58	6861	Yao	Q12860;A0A024R104	97.1633
Plasma	CNTN2	A0A024R9B4;Q02246;A1L3A3	rs2071533	1	205012198	G	T	-0.7705	0.0349	6.9e-108	0.865176	3301	Sun	A0A024R9B4;Q02246;A1L3A3	487.41
Plasma	CNTN4	A0A024R2E5;Q8IWV2	rs163352	3	3098041	C	G	-0.3249	0.0319	2.7e-24	0.81339	3301	Sun	A0A024R2E5;Q8IWV2	103.733
Plasma	CNTN5	O94779	rs1461672	11	99175378	T	C	0.734	0.0823064	2.241e-18	0.0613065	995	Suhre	O94779	79.5288
Plasma	CNTNAP2	A0A090N7T7;B2RCH4;Q9UHC6	rs10274393	7	145378588	C	G	-0.4332	0.0264	1.1e-60	0.711014	3301	Sun	A0A090N7T7;B2RCH4;Q9UHC6	269.258
Plasma	COCH	O43405	rs34907608	14	31330413	A	G	0.4759	0.0366	1e-38	0.118636	3301	Sun	O43405	169.071
Plasma	COL15A1	B3KTP7;P39059	rs41305481	9	101767385	G	A	0.2437	0.027	1.9e-19	0.301866	3301	Sun	B3KTP7;P39059	81.4673
Plasma	COL18A1	D3DSM5;P39060;D3DSM4	rs2274809	21	46906711	G	A	0.166	0.022	1.97e-14	0.645	6861	Yao	D3DSM5;P39060;D3DSM4	56.9339
Plasma	COL6A1	P12109	rs434206	21	47366802	T	G	-0.2117	0.0253	5.2e-17	0.59389	3301	Sun	P12109	70.0165
Plasma	COLEC12	Q5KU26	rs2846667	18	466810	G	T	0.202	0.0296	9.3e-12	0.745476	3301	Sun	Q5KU26	46.5714
Plasma	CP	A5PL27;P00450	rs34004251	3	148929951	T	A	-0.263	0.025	4.91e-25	0.812	6861	Yao	A5PL27;P00450	110.67
Plasma	CPA4	Q9UI42;A4D1M3	rs34587586	7	129938598	T	G	-1.1658	0.0154	1e-200	0.392741	3301	Sun	Q9UI42;A4D1M3	5730.69
Plasma	CPB1	P15086	rs13318853	3	148562399	A	G	0.2563	0.0293	2e-18	0.23152	3301	Sun	P15086	76.5177
Plasma	CPB2	A0A087WSY5;Q96IY4	rs3742264	13	46648094	T	C	0.849	0.0398274	2.806e-83	0.320603	995	Suhre	A0A087WSY5;Q96IY4	454.413
Plasma	CPM	P14384	rs1908671	12	69433404	C	G	-0.1859	0.0272	8.1e-12	0.292111	3301	Sun	P14384	46.7112
Plasma	CPNE1	B0QZ18;Q99829	rs12481228	20	34218673	C	G	-0.977	0.0379	1.8e-146	0.097658	3301	Sun	B0QZ18;Q99829	664.524
Plasma	CPXM1	Q96SM3	rs67159741	20	2780762	G	GCGCGCGCGTGCACTGTGTGTGCGCGCA	-0.6434	0.0402	1e-57	0.100249	3301	Sun	Q96SM3	256.159
Plasma	CPZ	Q66K79	rs2631738	4	8479754	G	A	0.1949	0.0243	1e-15	0.519366	3301	Sun	Q66K79	64.3296
Plasma	CREB3L4	Q8TEY5	rs4845586	1	153942597	G	T	0.2556	0.0248	7.1e-25	0.46994	3301	Sun	Q8TEY5	106.223
Plasma	CREG1	O75629	rs7513428	1	167515272	C	T	-0.3111	0.0334	1.4e-20	0.836173	3301	Sun	O75629	86.7575
Plasma	CRELD1	Q96HD1;A0A024R2G1	rs7627326	3	9981734	T	G	-1.0936	0.0217	1e-200	0.23988	3301	Sun	Q96HD1;A0A024R2G1	2539.79
Plasma	CRISP2	A0A024RD74;P16562	rs478328	6	49720877	G	A	0.5695	0.0227	4.2e-139	0.454081	3301	Sun	A0A024RD74;P16562	629.413
Plasma	CRISPLD2	A0A140VK80;Q9H0B8	rs12921670	16	84838761	A	G	0.2615	0.0294	5.4e-19	0.256992	3301	Sun	A0A140VK80;Q9H0B8	79.1132
Plasma	CRP	P02741	rs2211320	1	159693605	G	A	0.149	0.02	4.77e-14	0.677	6861	Yao	P02741	55.5025
Plasma	CSF1	A0A024R0A1;P09603	rs17610659	1	110503296	T	C	0.15	0.0242805	6.5e-10	0.48	3394	Folkersen	A0A024R0A1;P09603	38.1652
Plasma	CSF2RB	P32927;Q6NSJ8	rs1534881	22	37329448	A	G	-0.3158	0.0244	2.6e-38	0.445804	3301	Sun	P32927;Q6NSJ8	167.511
Plasma	CSGALNACT2	A0A0S2Z5K4;Q8N6G5;A0A0S2Z5F9;A0A0S2Z5F5	rs2435349	10	43643466	G	A	-0.1961	0.0278	1.6e-12	0.272811	3301	Sun	A0A0S2Z5K4;Q8N6G5;A0A0S2Z5F9;A0A0S2Z5F5	49.7583
Plasma	CST1	P01037	rs6114248	20	23711882	A	G	0.564	0.0425541	5.048e-37	0.314573	995	Suhre	P01037	175.661
Plasma	CST2	P09228	rs6114248	20	23711882	A	G	0.5148	0.0428873	4.39e-31	0.314573	995	Suhre	P09228	144.085
Plasma	CST3	A0A0K0K1J1;P01034	rs911119	20	23612737	T	C	0.393	0.022	6.66e-73	0.779	6861	Yao	A0A0K0K1J1;P01034	319.11
Plasma	CST5	P28325	rs6138152	20	23850130	G	A	0.7176	0.0500711	1.76e-42	0.195587	997	Suhre	P28325	205.396
Plasma	CST6	Q15828	rs3825068	11	65768093	G	A	0.5965	0.0757	3.2e-15	0.027795	3301	Sun	Q15828	62.0911
Plasma	CST7	O76096	rs6138458	20	24973769	A	G	-0.7626	0.0469193	7.603e-53	0.227182	997	Suhre	O76096	264.174
Plasma	CTRB1	P17538	rs8051363	16	75255217	G	A	0.6471	0.0242	1.6e-157	0.704343	3301	Sun	P17538	715.01
Plasma	CTSB	Q5HYG5;A0A024R374;P07858;B4DMY4	rs1692819	8	11705448	A	G	0.4246	0.0274	5.2e-54	0.291825	3301	Sun	Q5HYG5;A0A024R374;P07858;B4DMY4	240.137
Plasma	CTSD	P07339;V9HWI3	rs111693235	11	1770224	C	G	0.35	0.0329033	2e-26	0.71	3394	Folkersen	P07339;V9HWI3	113.151
Plasma	CTSF	Q9UBX1	rs1791679	11	66337874	A	C	0.2349	0.0269	2.5e-18	0.289477	3301	Sun	Q9UBX1	76.2538
Plasma	CTSH	P09668	rs34593439	15	79234957	A	G	-1.147	0.0346	1e-200	0.110656	3301	Sun	P09668	1098.94
Plasma	CTSS	P25774	rs41271951	1	150737220	G	A	-0.8605	0.0419	7.1e-94	0.08349	3301	Sun	P25774	421.768
Plasma	CXCL11	O14625	rs10031452	4	76924933	C	T	-0.2328	0.0245	2.4e-21	0.528726	3301	Sun	O14625	90.2888
Plasma	CXCL16	Q9H2A7	rs144830084	17	4618101	T	A	-0.2245	0.0281	1.4e-15	0.255651	3301	Sun	Q9H2A7	63.8293
Plasma	CXCL6	P80162	rs16850073	4	74703999	T	C	0.8877	0.0376405	9.66e-98	0.376524	984	Suhre	P80162	556.189
Plasma	DCBLD2	Q96PD2	rs9864010	3	98678173	A	G	-0.6199	0.0536	6.6e-31	0.054612	3301	Sun	Q96PD2	133.756
Plasma	DEFB1	P60022	rs2738176	8	6738228	A	T	-0.3893	0.0249	5.6e-55	0.365039	3301	Sun	P60022	244.439
Plasma	DEFB104A	Q8WTQ1	rs183772362	8	7243016	T	C	0.5043	0.0718	2.1e-12	0.032572	3301	Sun	Q8WTQ1	49.332
Plasma	DKK1	I1W660;O94907	rs1194673	10	54141652	A	G	0.1824	0.0261	2.8e-12	0.632462	3301	Sun	I1W660;O94907	48.8392
Plasma	DKK3	Q9UBP4;F6SYF8	rs11022114	11	12038874	A	G	0.3364	0.0269	6.5e-36	0.327961	3301	Sun	Q9UBP4;F6SYF8	156.389
Plasma	DLK1	A8K019;P80370;A0A024R6L1	rs12881760	14	101176335	C	G	0.5356	0.0251	3.5e-101	0.676353	3301	Sun	A8K019;P80370;A0A024R6L1	455.338
Plasma	DLL1	O00548	rs959025	6	170588654	T	C	0.1911	0.0248	1.3e-14	0.415638	3301	Sun	O00548	59.377
Plasma	DNAJC30	B3KSU4;Q96LL9	rs73702564	7	73084816	T	C	0.7183	0.0622	6.9e-31	0.038602	3301	Sun	B3KSU4;Q96LL9	133.362
Plasma	DPP7	Q9UHL4	rs10747049	9	140008750	C	G	0.3641	0.0277	2.3e-39	0.749544	3301	Sun	Q9UHL4	172.775
Plasma	DPT	Q07507	rs1018454	1	168697761	C	A	0.4155	0.0241	7.8e-67	0.585888	3301	Sun	Q07507	297.24
Plasma	DSC2	Q02487	rs1789063	18	28673913	A	T	-0.2159	0.0293	1.8e-13	0.768825	3301	Sun	Q02487	54.2963
Plasma	DSG2	Q14126	rs2704050	18	29095888	G	A	-0.1687	0.0248	9.3e-12	0.49311	3301	Sun	Q14126	46.2729
Plasma	DUSP13	Q6B8I1;A0A024QZR6;Q9UII6;U3KQ82	rs6480771	10	76861680	C	T	-0.2994	0.0247	8.3e-34	0.415141	3301	Sun	Q6B8I1;A0A024QZR6;Q9UII6;U3KQ82	146.93
Plasma	ECM1	Q16610;A0A140VJI7	rs13294	1	150484987	A	G	-0.8493	0.0351359	7.727e-102	0.39759	996	Suhre	Q16610;A0A140VJI7	584.28
Plasma	EDAR	Q9UNE0	rs6750059	2	109611097	C	T	-0.44	0.0490052	1.343e-18	0.248996	996	Suhre	Q9UNE0	80.6158
Plasma	EFEMP1	A0A0S2Z4F1;B2R6M6;Q12805;A0A0S2Z3V1	rs3791679	2	56096892	A	G	-0.226	0.021	2.49e-26	0.761	6861	Yao	A0A0S2Z4F1;B2R6M6;Q12805;A0A0S2Z3V1	115.819
Plasma	EGF	P01133	rs11568972	4	110889007	C	A	0.2654	0.0256	3.1e-25	0.336807	3301	Sun	P01133	107.479
Plasma	EMILIN3	Q9NT22	rs61739314	20	39990377	C	G	-0.6855	0.0691	3.6e-23	0.033292	3301	Sun	Q9NT22	98.4144
Plasma	ENPP5	Q9UJA9;B4DHN2	rs1047153	6	46128745	T	C	-0.7891	0.0214	1e-200	0.646395	3301	Sun	Q9UJA9;B4DHN2	1359.68
Plasma	ENPP7	Q6UWV6	rs11871061	17	77706544	C	T	0.9867	0.02	1e-200	0.359387	3301	Sun	Q6UWV6	2433.94
Plasma	ENTPD1	P49961	rs11188501	10	97600919	A	G	0.2147	0.0262	2.2e-16	0.339852	3301	Sun	P49961	67.1524
Plasma	ENTPD5	A0A024R6D3;O75356;A0A024R6B4;G3V4I0	rs57731447	14	74487521	A	G	-0.9668	0.0489	7.8e-87	0.05877	3301	Sun	A0A024R6D3;O75356;A0A024R6B4;G3V4I0	390.891
Plasma	EPHB2	B4DSE0;Q4LE53;Q6NVW1;P29323	rs6687487	1	23061551	A	G	-0.6122	0.0447	1.3e-42	0.080316	3301	Sun	B4DSE0;Q4LE53;Q6NVW1;P29323	187.574
Plasma	ERAP1	Q9NZ08	rs17482078	5	96118866	T	C	-0.9615	0.0251	1e-200	0.216313	3301	Sun	Q9NZ08	1467.41
Plasma	ERAP2	B2R769;Q6P179	rs2927608	5	96252432	A	G	1.0523	0.0168	1e-200	0.437292	3301	Sun	B2R769;Q6P179	3923.38
Plasma	ERLEC1	Q96DZ1;V9HWD3	rs58359565	2	53958919	A	C	-0.2076	0.0295	2.1e-12	0.218741	3301	Sun	Q96DZ1;V9HWD3	49.5234
Plasma	ERO1B	Q86YB8	rs1254194	1	236399442	T	G	-0.3822	0.0241	1.9e-56	0.595759	3301	Sun	Q86YB8	251.505
Plasma	ESAM	Q96AP7	rs11219769	11	124620147	T	G	-0.2351	0.0279	3.6e-17	0.264058	3301	Sun	Q96AP7	71.0063
Plasma	ESD	A0A140VJJ2;P10768	rs8192888	13	47362384	C	G	-0.8063	0.0404	9.8e-89	0.093911	3301	Sun	A0A140VJJ2;P10768	398.319
Plasma	EVA1C	P58658;B3KWG0	rs6517101	21	33868483	G	T	0.1792	0.026	5.9e-12	0.331469	3301	Sun	P58658;B3KWG0	47.5039
Plasma	F10	P00742;Q5JVE7;Q5JVE8	rs547138	13	113792170	A	T	0.2581	0.0268	5.8e-22	0.614611	3301	Sun	P00742;Q5JVE7;Q5JVE8	92.7484
Plasma	F11	P03951	rs2289252	4	187207381	T	C	0.4419	0.0415734	4.6e-25	0.412714	991	Suhre	P03951	112.984
Plasma	F7	P08709;B4DPM2;F5H8B0	rs776905	13	113781942	C	A	-1.104	0.0603047	9.164e-65	0.112838	997	Suhre	P08709;B4DPM2;F5H8B0	335.148
Plasma	FABP1	P07148;Q05CP7;Q6FGL7	rs2241883	2	88424066	C	T	-0.1905	0.0272	2.4e-12	0.30311	3301	Sun	P07148;Q05CP7;Q6FGL7	49.0515
Plasma	FAH	P16930	rs11555096	15	80472526	T	C	-1.8824	0.0803	1.9e-121	0.021281	3301	Sun	P16930	549.532
Plasma	FAM151A	Q8WW52	rs11206397	1	55097068	T	A	0.2651	0.0261	2.6e-24	0.326689	3301	Sun	Q8WW52	103.166
Plasma	FAM171B	Q6P995	rs10931256	2	187685195	C	T	-0.3336	0.0295	1.1e-29	0.216165	3301	Sun	Q6P995	127.882
Plasma	FAM20A	B7Z4Y3;Q8IYA5;Q96MK3;L8B8N7	rs929477	17	66655816	A	G	-0.3717	0.0417	5.1e-19	0.093705	3301	Sun	B7Z4Y3;Q8IYA5;Q96MK3;L8B8N7	79.4535
Plasma	FAM213A	Q9BRX8	rs10887868	10	82194264	A	G	-0.1879	0.025	5.5e-14	0.412045	3301	Sun	Q9BRX8	56.4903
Plasma	FAM3B	P58499	rs73226194	21	42721869	T	C	-1.1495	0.0614	3.9e-78	0.039928	3301	Sun	P58499	350.495
Plasma	FAM3D	A0A0A8K9B4;Q96BQ1	rs3749290	3	58652292	T	G	-0.481	0.0413	2e-31	0.09578	3301	Sun	A0A0A8K9B4;Q96BQ1	135.641
Plasma	FCER2	K3W4U1;P06734	rs12973524	19	7758263	A	G	-0.3062	0.0245	5.8e-36	0.484028	3301	Sun	K3W4U1;P06734	156.199
Plasma	FCGR2B	P31994;P31995	rs6665610	1	161641384	A	G	1.3308	0.0224	1e-200	0.204529	3301	Sun	P31994;P31995	3529.63
Plasma	FCGR3B	O75015;M9MML6;A0A087WZR4;A0A087WU90	rs10919543	1	161508617	G	A	0.4353	0.0251	3.2e-67	0.324432	3301	Sun	O75015;M9MML6;A0A087WZR4;A0A087WU90	300.767
Plasma	FCN1	O00602	rs11103602	9	137854872	A	G	0.5827	0.0266	1.5e-106	0.258023	3301	Sun	O00602	479.873
Plasma	FCN2	Q15485	rs57136797	9	137752540	T	A	-0.6346	0.0353	3.7e-72	0.163996	3301	Sun	Q15485	323.185
Plasma	FCRL1	Q96LA6	rs4971155	1	157779182	A	T	-0.2557	0.0243	6.3e-26	0.506233	3301	Sun	Q96LA6	110.726
Plasma	FCRL3	Q96P31	rs7528684	1	157670816	G	A	0.5253	0.0233	1.4e-112	0.465109	3301	Sun	Q96P31	508.28
Plasma	FCRL4	Q96PJ5	rs11582663	1	157559122	T	C	-1.1329	0.0295	1e-200	0.144281	3301	Sun	Q96PJ5	1474.82
Plasma	FCRL6	Q6DN72	rs58240276	1	159783559	T	C	-0.6094	0.0299	3.1e-92	0.190167	3301	Sun	Q6DN72	415.396
Plasma	FETUB	Q9UGM5;E9PG08;Q5J875;B7Z8T3	rs3733159	3	186360409	G	T	0.2662	0.0435781	1.433e-09	0.312437	997	Suhre	Q9UGM5;E9PG08;Q5J875;B7Z8T3	37.3146
Plasma	FGF2	P09038	rs308403	4	123757748	T	C	-0.5896	0.0432144	5.796e-39	0.319277	996	Suhre	P09038	186.148
Plasma	FLRT2	O43155	rs17796777	14	85806774	C	A	-0.2353	0.0276	1.5e-17	0.285507	3301	Sun	O43155	72.6818
Plasma	FLRT3	Q9NZU0	rs11908097	20	14689146	C	T	0.4444	0.0278	2.5e-57	0.25127	3301	Sun	Q9NZU0	255.54
Plasma	FLT4	P35916	rs34221241	5	180057293	C	T	-0.363	0.0401	1.5e-19	0.104286	3301	Sun	P35916	81.9454
Plasma	FN1	B7ZLE5;P02751;Q6MZM7;Q9UQS6;Q6MZF4;Q6N084	rs1250258	2	216300185	C	T	-0.7113	0.0453897	1.282e-49	0.254518	996	Suhre	B7ZLE5;P02751;Q6MZM7;Q9UQS6;Q6MZF4;Q6N084	245.578
Plasma	FRZB	D9ZGF6;Q92765	rs288326	2	183703336	A	G	0.5655	0.0362	3.7e-55	0.12625	3301	Sun	D9ZGF6;Q92765	244.033
Plasma	FSTL1	Q12841	rs1147707	3	120169248	T	C	-0.2113	0.0255	1.1e-16	0.389098	3301	Sun	Q12841	68.6623
Plasma	FUT10	Q6P4F1	rs2732317	8	33330687	C	A	-0.4501	0.0242	2.5e-77	0.61158	3301	Sun	Q6P4F1	345.929
Plasma	FUT3	A8K737;P21217	rs708686	19	5840619	T	C	-0.853	0.0242	1e-200	0.274027	3301	Sun	A8K737;P21217	1242.42
Plasma	FUT5	K7ENC0;Q11128	rs778809	19	5830302	A	G	-0.58	0.025	1.3e-118	0.301394	3301	Sun	K7ENC0;Q11128	538.24
Plasma	FUT8	Q546E0;Q9BYC5;A8K8P8	rs2127870	14	65796846	C	G	-1.049	0.0246	1e-200	0.784568	3301	Sun	Q546E0;Q9BYC5;A8K8P8	1818.36
Plasma	GALP	Q9UBC7	rs111265125	19	56688781	C	G	0.6468	0.0907	1e-12	0.021819	3301	Sun	Q9UBC7	50.854
Plasma	GFRA1	P56159;B7Z856	rs10885877	10	117966090	G	C	0.2645	0.0272	2e-22	0.295454	3301	Sun	P56159;B7Z856	94.5613
Plasma	GFRA2	O00451	rs15881	8	21550768	C	A	0.2954	0.0246	4.1e-33	0.455607	3301	Sun	O00451	144.195
Plasma	GFRAL	Q6UXV0	rs72975088	6	55535375	T	A	0.2467	0.0348	1.3e-12	0.1485	3301	Sun	Q6UXV0	50.2551
Plasma	GGH	Q92820	rs10957266	8	63923764	C	T	0.7985	0.0456	1.2e-68	0.071297	3301	Sun	Q92820	306.634
Plasma	GHR	P10912;A0A087X0H5;A0A087X162	rs150036324	5	42738222	C	A	0.1787	0.0263	1e-11	0.594074	3301	Sun	P10912;A0A087X0H5;A0A087X162	46.1676
Plasma	GLCE	O94923	rs11854180	15	69559340	T	G	0.8286	0.0248	1e-200	0.769146	3301	Sun	O94923	1116.31
Plasma	GLRX2	Q9NS18	rs148212596	1	193074511	G	A	1.1837	0.0881	3.5e-41	0.019804	3301	Sun	Q9NS18	180.523
Plasma	GLTPD2	A6NH11	rs34460487	17	4685228	A	G	0.2669	0.0259	6.8e-25	0.346378	3301	Sun	A6NH11	106.193
Plasma	GNLY	B4E3H9;P22749	rs12151621	2	85934499	A	C	0.7736	0.0264	7.4e-189	0.227041	3301	Sun	B4E3H9;P22749	858.668
Plasma	GNRH2	O43555	rs3787480	20	3016895	A	G	-0.2403	0.0342	2.3e-12	0.148627	3301	Sun	O43555	49.3691
Plasma	GP1BA	L7UYB8;P07359	rs72835078	17	4826592	T	G	0.3281	0.0481	9.1e-12	0.071969	3301	Sun	L7UYB8;P07359	46.5288
Plasma	GP5	P40197	rs1466733	3	194120998	A	G	0.171	0.021	8.6e-17	0.737	6861	Yao	P40197	66.3061
Plasma	GP6	Q9HCN6	rs1654439	19	55553647	T	G	-0.6565	0.0548756	6.59e-31	0.170181	996	Suhre	Q9HCN6	143.123
Plasma	GPC1	P35052;H7C410	rs4074478	2	241446340	T	C	0.4237	0.0409	4.3e-25	0.106437	3301	Sun	P35052;H7C410	107.317
Plasma	GPC5	P78333	rs2147190	13	92058888	T	C	0.3335	0.0448565	2.267e-13	0.336355	993	Suhre	P78333	55.2766
Plasma	GPC5	P78333	rs342702	13	92422946	T	G	-0.8042	0.0247	1e-200	0.274008	3301	Sun	P78333	1060.07
Plasma	GPNMB	Q14956;A0A024RA55;Q96F58	rs2268748	7	23313171	C	T	0.6868	0.0619	1.2e-28	0.0406	3301	Sun	Q14956;A0A024RA55;Q96F58	123.106
Plasma	GPX7	Q96SL4	rs1097234	1	53063559	A	C	0.5633	0.0311	1.6e-73	0.174745	3301	Sun	Q96SL4	328.064
Plasma	GRAMD1C	Q8IYS0;B3KUR5	rs61077924	3	113625933	G	C	0.6198	0.0239	3.4e-148	0.324013	3301	Sun	Q8IYS0;B3KUR5	672.523
Plasma	GRN	P28799	rs5848	17	42430244	T	C	-0.2763	0.0281	8.1e-23	0.28735	3301	Sun	P28799	96.6828
Plasma	GSTA1	A0A140VJK4;P08263;B7Z1F9	rs2290758	6	52662153	A	G	0.4157	0.0237	7.2e-69	0.570024	3301	Sun	A0A140VJK4;P08263;B7Z1F9	307.655
Plasma	GSTO1	P78417;V9HWG9	rs2282326	10	106020398	C	A	-0.9108	0.0204	1e-200	0.353535	3301	Sun	P78417;V9HWG9	1993.36
Plasma	GSTP1	P09211;V9HWE9	rs1695	11	67352689	G	A	-0.1781	0.0254	2.3e-12	0.34538	3301	Sun	P09211;V9HWE9	49.1655
Plasma	GZMM	P51124	rs16989724	19	531115	T	C	0.4303	0.0529	3.9e-16	0.935134	3301	Sun	P51124	66.1655
Plasma	H6PD	R4GMU1;O95479	rs34603401	1	9305445	C	A	0.7589	0.0317	1e-126	0.150217	3301	Sun	R4GMU1;O95479	573.127
Plasma	HAVCR2	Q8TDQ0	rs6874178	5	156530149	T	A	-0.734	0.0286	1e-145	0.817181	3301	Sun	Q8TDQ0	658.658
Plasma	HBZ	P02008	rs2461286	16	203254	G	A	-0.8846	0.0209	1e-200	0.646861	3301	Sun	P02008	1791.44
Plasma	HDHD2	Q9H0R4;V9HW73	rs75228657	18	44741063	G	A	0.7021	0.0544	4.7e-38	0.052264	3301	Sun	Q9H0R4;V9HW73	166.571
Plasma	HGFAC	D6RAR4;Q04756	rs1203119	4	3406952	A	G	-0.9854	0.0759241	1.095e-35	0.0824121	995	Suhre	D6RAR4;Q04756	168.448
Plasma	HP	P00738;Q6PEJ8;A0A0C4DGL8	rs217184	16	72105965	C	T	0.8688	0.0277	1e-200	0.195652	3301	Sun	P00738;Q6PEJ8;A0A0C4DGL8	983.739
Plasma	HPGDS	O60760	rs1965049	4	95266204	G	A	0.4396	0.0246	1.3e-71	0.620956	3301	Sun	O60760	319.334
Plasma	HPX	P02790;Q9BS19	rs7935957	11	6450200	A	T	-0.252	0.022	5.06e-30	0.788	6861	Yao	P02790;Q9BS19	131.207
Plasma	HS6ST1	O60243	rs34827544	2	129084425	T	C	-0.3048	0.0348	1.9e-18	0.157293	3301	Sun	O60243	76.7134
Plasma	HSP90B1	P14625;V9HWP2	rs1165693	12	104340204	A	G	1.0974	0.0182	1e-200	0.321367	3301	Sun	P14625;V9HWP2	3635.69
Plasma	HSPB1	P04792;V9HW43	rs13236526	7	75913642	A	G	0.36	0.0420415	1.1e-17	0.7	3394	Folkersen	P04792;V9HW43	73.3244
Plasma	ICAM1	P05362	rs5498	19	10395683	G	A	-1.1988	0.0136	1e-200	0.430506	3301	Sun	P05362	7769.9
Plasma	ICAM5	Q8N6I2;Q9UMF0	rs281439	19	10400110	C	G	0.8918	0.0258	1e-200	0.7804	3301	Sun	Q8N6I2;Q9UMF0	1194.8
Plasma	ICOSLG	O75144;B7Z1W8;A0N0L8	rs11558819	21	45656774	T	C	-0.5762	0.0261	3.5e-108	0.268737	3301	Sun	O75144;B7Z1W8;A0N0L8	487.378
Plasma	IDO1	P14902	rs7010461	8	39781444	T	C	0.25	0.0271	2.5e-20	0.333882	3301	Sun	P14902	85.1023
Plasma	IDUA	P35475	rs3822020	4	985727	G	A	0.608	0.0235	7.2e-148	0.636581	3301	Sun	P35475	669.378
Plasma	IFI16	Q16666	rs72709516	1	159004851	T	C	0.8518	0.0577	2.6e-49	0.04404	3301	Sun	Q16666	217.933
Plasma	IFNAR1	P17181	rs2257167	21	34715699	C	G	-0.2897	0.0363	1.4e-15	0.13427	3301	Sun	P17181	63.6918
Plasma	IGF2R	P11717	rs629849	6	160494409	G	A	0.8992	0.0331	9.5e-163	0.870653	3301	Sun	P11717	738
Plasma	IGFBP7	Q16270	rs1718849	4	57942323	C	T	-0.3626	0.0281	5.2e-38	0.766286	3301	Sun	Q16270	166.511
Plasma	IGFLR1	K7EL86;Q9H665	rs12459634	19	36230174	C	T	-0.7007	0.033	5.8e-100	0.144789	3301	Sun	K7EL86;Q9H665	450.854
Plasma	IGLL1	P15814	rs139571703	22	23915620	T	C	-0.7264	0.0693	9.8e-26	0.037383	3301	Sun	P15814	109.872
Plasma	IL11RA	Q14626;Q5VZ79	rs11575578	9	34656479	A	G	0.5065	0.0479	4.4e-26	0.068486	3301	Sun	Q14626;Q5VZ79	111.812
Plasma	IL12B	P29460	rs4921484	5	158769753	C	T	0.3123	0.0262	7.2e-33	0.678009	3301	Sun	P29460	142.083
Plasma	IL12RB2	B4DGA4;Q99665;A0A0A0MTN7;B7ZB60	rs12566098	1	67889571	G	C	0.2568	0.0267	6e-22	0.688055	3301	Sun	B4DGA4;Q99665;A0A0A0MTN7;B7ZB60	92.5055
Plasma	IL15RA	Q13261;A0A0A0MS77;G8CVM3	rs8177641	10	6016892	G	A	0.5091	0.0251	1.7e-91	0.317813	3301	Sun	Q13261;A0A0A0MS77;G8CVM3	411.395
Plasma	IL16	Q14005;Q9UME6	rs4778639	15	81600451	G	T	-0.6805	0.042	4.5e-59	0.09142	3301	Sun	Q14005;Q9UME6	262.517
Plasma	IL17RA	Q96F46	rs3827278	22	17595915	A	C	0.975	0.0425997	1.969e-93	0.231695	997	Suhre	Q96F46	523.838
Plasma	IL17RB	Q9NRM6	rs2232346	3	53892830	C	T	1.1818	0.0636	3.5e-77	0.036587	3301	Sun	Q9NRM6	345.282
Plasma	IL17RD	Q8NFM7;B4DXM5	rs6776722	3	57142659	A	G	-0.4623	0.0254	3.4e-74	0.695339	3301	Sun	Q8NFM7;B4DXM5	331.269
Plasma	IL18	A0A024R3E0;Q14116	rs75649625	11	112052194	G	A	0.29	0.0303917	1.4e-21	0.76	3394	Folkersen	A0A024R3E0;Q14116	91.0512
Plasma	IL18R1	Q13478;B7ZKV7	rs1420106	2	103035044	G	A	-0.9085	0.0257	1e-200	0.775551	3301	Sun	Q13478;B7ZKV7	1249.64
Plasma	IL18RAP	O95256	rs6543140	2	103074274	T	G	0.4854	0.0460236	1.013e-24	0.301308	994	Suhre	O95256	111.234
Plasma	IL1R2	P27930	rs7561460	2	102617204	C	T	-0.4025	0.0242	6.2e-62	0.395872	3301	Sun	P27930	276.631
Plasma	IL1RAP	A8K6K4;Q9NPH3	rs6444442	3	190346060	G	A	-1.352	0.0246	1e-200	0.841013	3301	Sun	A8K6K4;Q9NPH3	3020.53
Plasma	IL1RL2	Q9HB29	rs2228139	2	102781649	G	C	-0.4249	0.0484	1.6e-18	0.069221	3301	Sun	Q9HB29	77.0695
Plasma	IL1RN	P18510;A0A024R528	rs6761276	2	113832312	C	T	-0.1907	0.0248	1.5e-14	0.577697	3301	Sun	P18510;A0A024R528	59.1287
Plasma	IL23R	Q5VWK5	rs11581607	1	67707690	A	G	-0.42	0.0491	1.2e-17	0.066948	3301	Sun	Q5VWK5	73.1704
Plasma	IL27RA	Q6UWB1	rs35026308	19	14153293	C	T	-0.9457	0.0286	1e-200	0.176436	3301	Sun	Q6UWB1	1093.39
Plasma	IL5RA	A0A024R2C8;Q01344;Q8NHV7	rs77400868	3	3150964	G	A	0.5096	0.0362	6.8e-45	0.13908	3301	Sun	A0A024R2C8;Q01344;Q8NHV7	198.172
Plasma	IL6ST	A0A0A0N0L2;P40189;Q17RA0	rs11574765	5	55278967	G	A	0.3809	0.0388	1e-22	0.115654	3301	Sun	A0A0A0N0L2;P40189;Q17RA0	96.3737
Plasma	IL7R	P16871	rs11957503	5	35883176	G	T	0.4248	0.0436443	1.922e-21	0.437249	996	Suhre	P16871	94.7357
Plasma	ISG15	P05161	rs1891906	1	950243	C	A	0.2592	0.0253	1.4e-24	0.385856	3301	Sun	P05161	104.961
Plasma	ISLR2	Q6UXK2	rs2959011	15	74611781	T	A	0.198	0.0261	3.2e-14	0.34226	3301	Sun	Q6UXK2	57.5505
Plasma	ITIH5	G5E9D8;Q86UX2;Q96JW9;C9J2H1;A0A096LP62	rs7909223	10	7700709	G	A	0.3222	0.0286	2e-29	0.747691	3301	Sun	G5E9D8;Q86UX2;Q96JW9;C9J2H1;A0A096LP62	126.917
Plasma	KDELC2	A0A024R3C4;Q7Z4H8	rs74911261	11	108357137	A	G	-1.3136	0.0745	1.1e-69	0.026545	3301	Sun	A0A024R3C4;Q7Z4H8	310.895
Plasma	KDR	A0A024RD88;P35968	rs34231037	4	55972946	G	A	-1.1531	0.0649	1e-70	0.033769	3301	Sun	A0A024RD88;P35968	315.678
Plasma	KIAA1161	Q6NSJ0	rs10972076	9	34356359	T	C	0.3082	0.0252	2.2e-34	0.624659	3301	Sun	Q6NSJ0	149.577
Plasma	KLK7	P49862;B4DHX9;A0A024R4H6	rs2739419	19	51484562	G	A	0.7031	0.0408	1.1e-66	0.908316	3301	Sun	P49862;B4DHX9;A0A024R4H6	296.971
Plasma	KLK8	A0A0A0MQY9;O60259	rs74705037	19	51504808	A	G	0.9287	0.0579	6.3e-58	0.044509	3301	Sun	A0A0A0MQY9;O60259	257.273
Plasma	KNG1	P01042	rs2304456	3	186445052	G	T	-1.366	0.0581784	2.888e-97	0.102912	996	Suhre	P01042	551.288
Plasma	KYAT3	B4DW13;Q6YP21	rs9787133	1	89382664	G	C	-0.1716	0.0246	2.9e-12	0.493516	3301	Sun	B4DW13;Q6YP21	48.6591
Plasma	LAMC2	Q13753	rs2276543	1	183155305	A	G	0.6155	0.0251	4.4e-133	0.279009	3301	Sun	Q13753	601.324
Plasma	LCT	P09848	rs4988235	2	136608646	A	G	0.7759	0.0244	1e-200	0.711217	3301	Sun	P09848	1011.19
Plasma	LEPR	P48357;Q4G138	rs3790438	1	66085525	A	T	-1.3745	0.0219	1e-200	0.175255	3301	Sun	P48357;Q4G138	3939.14
Plasma	LGALS2	P05162	rs5756729	22	37961353	T	C	-0.275	0.0259	2.2e-26	0.592511	3301	Sun	P05162	112.737
Plasma	LGALS3	A0A024R693;P17931	rs9323280	14	55801687	A	C	0.77	0.0463489	5.6e-62	0.87	3394	Folkersen	A0A024R693;P17931	275.996
Plasma	LHB	A0A0F7RQE6;P01229	rs75287599	19	49517140	T	C	-0.4342	0.0458	2.4e-21	0.077817	3301	Sun	A0A0F7RQE6;P01229	89.877
Plasma	LILRA4	P59901	rs2241384	19	54849942	A	G	-0.3088	0.0327	3.4e-21	0.170417	3301	Sun	P59901	89.1783
Plasma	LILRA5	A6NI73	rs759819	19	54815577	C	T	-0.5429	0.0242	2.5e-111	0.330491	3301	Sun	A6NI73	503.279
Plasma	LILRA6	Q6PI73	rs35361042	19	54748737	G	C	1.3399	0.0376	1e-200	0.091124	3301	Sun	Q6PI73	1269.9
Plasma	LILRB1	A0A087WSV6;Q8NHL6;A0A087WSX8;D9IDM5;A8MVE2;A0A0B4J1W1	rs2114511	19	55145093	C	G	-1.8056	0.046	1e-200	0.051234	3301	Sun	A0A087WSV6;Q8NHL6;A0A087WSX8;D9IDM5;A8MVE2;A0A0B4J1W1	1540.73
Plasma	LILRB2	Q8N423	rs386056	19	54782919	T	C	-1.1495	0.0233	1e-200	0.201121	3301	Sun	Q8N423	2433.92
Plasma	LILRB5	O75023	rs12975366	19	54759361	C	T	-1.1607	0.0152	1e-200	0.405252	3301	Sun	O75023	5831.13
Plasma	LIPN	Q5VXI9	rs10509554	10	90525792	T	C	1.0165	0.0213	1e-200	0.306794	3301	Sun	Q5VXI9	2277.49
Plasma	LMAN2L	Q9H0V9;B4DI83;B4E308;B4DVH1	rs2271893	2	97405440	A	G	0.2628	0.026	4.4e-24	0.322912	3301	Sun	Q9H0V9;B4DI83;B4E308;B4DVH1	102.165
Plasma	LMNB1	B4DZT3;P20700	rs36105360	5	126161690	T	C	0.8039	0.0789	2.2e-24	0.025189	3301	Sun	B4DZT3;P20700	103.813
Plasma	LPA	P08519	rs55730499	6	161005610	C	T	-1.255	0.046	3.77e-167	0.939	6861	Yao	P08519	744.341
Plasma	LRIG3	Q6UXM1;C9K080	rs11172791	12	59272973	C	T	-0.4624	0.0613	4.8e-14	0.04525	3301	Sun	Q6UXM1;C9K080	56.9003
Plasma	LRPAP1	P30533	rs78770234	4	3496683	A	G	-0.6821	0.0688	3.6e-23	0.032618	3301	Sun	P30533	98.2922
Plasma	LRRC15	Q8TF66;B3KWI4	rs57514363	3	194087927	G	T	0.5927	0.0383	5.9e-54	0.112882	3301	Sun	Q8TF66;B3KWI4	239.482
Plasma	LRRN1	Q6UXK5;A8K6Q2	rs6801789	3	3807592	C	T	0.246	0.0253	2.3e-22	0.354026	3301	Sun	Q6UXK5;A8K6Q2	94.543
Plasma	LY9	A0A0C4DFU4;Q9HBG7;Q05CA2;Q0VAI0;Q5VYH9	rs540254	1	160767737	C	T	0.4173	0.0448028	7.783e-20	0.353266	995	Suhre	A0A0C4DFU4;Q9HBG7;Q05CA2;Q0VAI0;Q5VYH9	86.7533
Plasma	MAN2B2	B7Z754;E9PCD7;Q9Y2E5	rs2301790	4	6600012	G	A	0.3342	0.0238	1e-44	0.483846	3301	Sun	B7Z754;E9PCD7;Q9Y2E5	197.178
Plasma	MANBA	O00462	rs227370	4	103612043	C	T	-0.5596	0.0248	7.8e-113	0.674618	3301	Sun	O00462	509.157
Plasma	MANEA	Q5SRI9	rs80268500	6	96009498	C	T	-1.6814	0.0345	1e-200	0.081945	3301	Sun	Q5SRI9	2375.22
Plasma	MANSC1	Q9H8J5	rs2160588	12	12487447	A	G	0.5024	0.0371	8.7e-42	0.119697	3301	Sun	Q9H8J5	183.38
Plasma	MANSC4	A6NHS7	rs36138811	12	27927881	C	T	0.6369	0.0277	7.4e-117	0.231771	3301	Sun	A6NHS7	528.668
Plasma	MAPK13	A0A024RD04;O15264	rs12210904	6	36098191	A	C	0.2538	0.0266	1.5e-21	0.289473	3301	Sun	A0A024RD04;O15264	91.0374
Plasma	MAPKAPK2	P49137	rs6669284	1	206890435	A	G	0.3261	0.0443227	3.902e-13	0.349398	996	Suhre	P49137	54.1314
Plasma	MATN4	A2RRP8;B3KQB2;A5D8U1;O95460;A6NNA4	rs11697677	20	43925554	G	A	-0.2298	0.028	2.5e-16	0.253541	3301	Sun	A2RRP8;B3KQB2;A5D8U1;O95460;A6NNA4	67.3572
Plasma	MBL2	P11226	rs7899547	10	54536839	G	T	0.9477	0.0202	1e-200	0.65277	3301	Sun	P11226	2201.1
Plasma	MCAM	A0A024R3I5;P43121	rs11217234	11	119177938	A	G	-0.144	0.026	4.32e-08	0.718	6861	Yao	A0A024R3I5;P43121	30.6746
Plasma	MFAP2	P55001;A0A024RA94	rs4920605	1	17315425	A	G	0.2073	0.0243	1.3e-17	0.553544	3301	Sun	P55001;A0A024RA94	72.7756
Plasma	MFGE8	Q08431;X6R3G6;B4E396;F5GZN3;B3KTQ2	rs1961839	15	89467454	A	G	-0.2253	0.0252	3.4e-19	0.397423	3301	Sun	Q08431;X6R3G6;B4E396;F5GZN3;B3KTQ2	79.9321
Plasma	MGAT2	Q10469	rs28396798	14	50075319	T	C	0.1949	0.0244	1.3e-15	0.54747	3301	Sun	Q10469	63.8034
Plasma	MGAT4B	Q9UQ53	rs73351608	5	179232064	T	A	-0.9586	0.0852	2.2e-29	0.021516	3301	Sun	Q9UQ53	126.589
Plasma	MGP	A0A024RAX0;P08493	rs7135211	12	15052758	G	A	0.265	0.019	3.62e-44	0.622	6861	Yao	A0A024RAX0;P08493	194.529
Plasma	MIA	A0A024R0P1;Q16674	rs2604877	19	41275048	C	T	1.4417	0.0424	1e-200	0.068031	3301	Sun	A0A024R0P1;Q16674	1156.16
Plasma	MMP1	B4DN15;P03956;Q53G95	rs471994	11	102697731	G	A	0.32	0.0257852	2.3e-35	0.65	3394	Folkersen	B4DN15;P03956;Q53G95	154.014
Plasma	MMP10	P09238	rs17860955	11	102649482	C	T	-0.8693	0.0869	1.4e-23	0.021509	3301	Sun	P09238	100.069
Plasma	MMP12	P39900	rs28381684	11	102737192	T	A	-0.7789	0.0348	5.1e-111	0.124644	3301	Sun	P39900	500.962
Plasma	MMP7	P09237	rs11568819	11	102401633	A	G	0.6681	0.0876491	5.837e-14	0.0669014	994	Suhre	P09237	58.1016
Plasma	MMP8	B4E0I2;P22894	rs35231465	11	102584135	A	G	-0.583	0.061	2.26e-21	0.023	6861	Yao	B4E0I2;P22894	91.3435
Plasma	MMP9	P14780	rs2250889	20	44642406	C	G	-0.6221	0.0585	2.1e-26	0.953378	3301	Sun	P14780	113.086
Plasma	MPO	P05164	rs34097845	17	56358429	T	C	-0.5736	0.0497	8.5e-31	0.067304	3301	Sun	P05164	133.2
Plasma	MRC2	Q9UBG0	rs146385050	17	60637258	A	C	-0.2188	0.0323	1.3e-11	0.195049	3301	Sun	Q9UBG0	45.887
Plasma	MSMB	P08118	rs10993994	10	51549496	C	T	0.9821	0.0189	1e-200	0.59627	3301	Sun	P08118	2700.15
Plasma	MTHFS	P49914	rs7173566	15	80211691	C	T	-0.2126	0.0263	6e-16	0.342884	3301	Sun	P49914	65.3454
Plasma	MTRF1L	Q9UGC7;B4DMX1	rs503366	6	153333550	C	T	0.1652	0.0243	1.1e-11	0.497366	3301	Sun	Q9UGC7;B4DMX1	46.2176
Plasma	MXRA7	P84157;Q6ZR64	rs9900613	17	74674857	T	C	-0.229	0.0247	1.9e-20	0.430519	3301	Sun	P84157;Q6ZR64	85.9562
Plasma	NAAA	Q02083	rs9996608	4	76848231	T	C	-0.5485	0.0257	3.9e-101	0.300448	3301	Sun	Q02083	455.499
Plasma	NAGK	C9JEV6;Q9UJ70	rs7606102	2	71276399	G	A	-0.432	0.0331	6e-39	0.170314	3301	Sun	C9JEV6;Q9UJ70	170.338
Plasma	NAGPA	Q9UK23	rs12599777	16	5079466	G	A	-0.4178	0.0317	1.4e-39	0.204198	3301	Sun	Q9UK23	173.707
Plasma	NCAM1	P13591;A0A087WWD4	rs11214489	11	112975934	C	T	0.368	0.024	3.01e-54	0.818	6861	Yao	P13591;A0A087WWD4	235.111
Plasma	NELL1	B3KXR2;J3KNC5;K9UUD5;Q92832;F5H6I3	rs61652119	11	20955270	A	G	1.1098	0.0553	1.3e-89	0.048674	3301	Sun	B3KXR2;J3KNC5;K9UUD5;Q92832;F5H6I3	402.753
Plasma	NEO1	Q59FP8;Q92859	rs12903656	15	73326961	C	G	0.2861	0.0415	5.5e-12	0.10075	3301	Sun	Q59FP8;Q92859	47.5269
Plasma	NFASC	O94856;B4DRH7	rs6667532	1	204948659	G	A	0.8226	0.0387	4.1e-100	0.10515	3301	Sun	O94856;B4DRH7	451.81
Plasma	NID2	Q14112	rs1151582	14	52482768	T	C	-0.3942	0.0233	2.6e-64	0.456621	3301	Sun	Q14112	286.234
Plasma	NMRAL1	Q9HBL8	rs11557236	16	4519439	A	G	-0.4905	0.0443	1.5e-28	0.082096	3301	Sun	Q9HBL8	122.594
Plasma	NOG	Q13253	rs79084672	17	54856140	G	A	1.2369	0.1154	8.7e-27	0.011867	3301	Sun	Q13253	114.883
Plasma	NOV	A0A024R9J4;P48745	rs58936256	8	120422799	C	T	0.2085	0.0301	4.2e-12	0.215178	3301	Sun	A0A024R9J4;P48745	47.9821
Plasma	NPPB	P16860	rs198379	1	11915467	T	C	-0.266	0.024	1.58e-41	0.608	6861	Yao	P16860	122.84
Plasma	NPTX1	Q15818	rs62069681	17	78624702	C	T	0.514	0.0417	7.6e-35	0.09319	3301	Sun	Q15818	151.934
Plasma	NPW	Q8N729	rs35327014	16	2076202	G	A	-0.4266	0.0288	1.6e-49	0.231175	3301	Sun	Q8N729	219.41
Plasma	NQO1	P15559;B4DLR8	rs77944668	16	69718112	A	G	-0.7498	0.0283	1.6e-154	0.19326	3301	Sun	P15559;B4DLR8	701.969
Plasma	NRP1	O14786;Q68DN3;A8K9V7;Q59F20;Q6X907;Q6AWA9	rs2506149	10	33480713	T	C	-0.2805	0.0256	6.9e-28	0.358077	3301	Sun	O14786;Q68DN3;A8K9V7;Q59F20;Q6X907;Q6AWA9	120.057
Plasma	NRP2	O60462;Q7LBX6;Q7Z3T9;X5D2Q8;A0A024R412;A0A024R3W6	rs16837641	2	206634869	A	G	0.2094	0.0271	1.1e-14	0.321865	3301	Sun	O60462;Q7LBX6;Q7Z3T9;X5D2Q8;A0A024R412;A0A024R3W6	59.7056
Plasma	NT5C	Q8TCD5;V9HWF3	rs78625720	17	73140941	A	G	-0.7529	0.0719	1.2e-25	0.029536	3301	Sun	Q8TCD5;V9HWF3	109.652
Plasma	NTN1	O95631	rs72809988	17	8986397	A	G	-0.5788	0.038	1.6e-52	0.110474	3301	Sun	O95631	232.001
Plasma	NTN4	A8K3H6;B2RE43;Q9HB63	rs17288108	12	96131895	G	A	-0.2779	0.0323	7.2e-18	0.181915	3301	Sun	A8K3H6;B2RE43;Q9HB63	74.0239
Plasma	NTNG1	Q5IEC3;Q5IEC8;Q9Y2I2;X5DNW2;B4DKF0	rs115668827	1	107678268	C	G	1.0036	0.0565	1.1e-70	0.048772	3301	Sun	Q5IEC3;Q5IEC8;Q9Y2I2;X5DNW2;B4DKF0	315.518
Plasma	NUDT12	B4E1W3;E7EM93;Q9BQG2	rs74692061	5	102903643	G	A	-0.3756	0.0341	2.8e-28	0.156975	3301	Sun	B4E1W3;E7EM93;Q9BQG2	121.323
Plasma	NUDT9	Q96KB3;Q9BW91;A0A024RDI6;Q8NG26	rs28696943	4	88310135	G	A	-0.3571	0.0323	2.3e-28	0.166852	3301	Sun	Q96KB3;Q9BW91;A0A024RDI6;Q8NG26	122.229
Plasma	OAF	Q86UD1	rs117554512	11	120098329	T	C	0.6816	0.0431	2.1e-56	0.086262	3301	Sun	Q86UD1	250.095
Plasma	OAS1	P00973;F8VXY3	rs4767027	12	113359157	C	T	-0.2701	0.0256	6.2e-26	0.653837	3301	Sun	P00973;F8VXY3	111.319
Plasma	OBP2B	Q9NPH6	rs4454354	9	136089529	C	T	0.358	0.0298	2.7e-33	0.786126	3301	Sun	Q9NPH6	144.322
Plasma	ORM1	P02763	rs116994374	9	117084672	G	A	-0.409	0.054	2.55e-14	0.94	6861	Yao	P02763	57.3666
Plasma	OSMR	Q99650	rs357253	5	38907422	T	C	0.2089	0.0292	8.3e-13	0.231854	3301	Sun	Q99650	51.1813
Plasma	PAM	P19021;O43832	rs257309	5	102418604	G	A	-0.4664	0.0248	3.8e-79	0.351714	3301	Sun	P19021;O43832	353.683
Plasma	PATE4	P0C8F1	rs875500	11	125698654	A	T	-0.4819	0.0262	1e-75	0.719869	3301	Sun	P0C8F1	338.307
Plasma	PCOLCE	Q15113	rs9801017	7	100236202	A	G	0.2113	0.0254	1e-16	0.635533	3301	Sun	Q15113	69.2041
Plasma	PCOLCE2	Q9UKZ9	rs34516933	3	142603861	A	T	0.422	0.0246	5.4e-66	0.356379	3301	Sun	Q9UKZ9	294.276
Plasma	PCSK1	P29120	rs6234	5	95728974	C	G	-1.0975	0.0209	1e-200	0.260198	3301	Sun	P29120	2757.51
Plasma	PDCD1LG2	Q9BQ51	rs16923189	9	5510644	G	A	0.3879	0.0259	7.9e-51	0.297639	3301	Sun	Q9BQ51	224.306
Plasma	PDCD5	O14737	rs4499344	19	33073431	A	G	0.354	0.0269	1.2e-39	0.291128	3301	Sun	O14737	173.182
Plasma	PDE5A	O76074;G5E9C5	rs4834770	4	120241849	A	G	-0.314	0.0446174	3.633e-12	0.434171	995	Suhre	O76074;G5E9C5	49.5281
Plasma	PDGFD	Q9GZP0	rs7950273	11	104031598	G	C	-0.2749	0.0269	1.4e-24	0.287969	3301	Sun	Q9GZP0	104.435
Plasma	PDGFRB	P09619;Q59F04	rs2304058	5	149508544	G	C	0.9308	0.0203	1e-200	0.556673	3301	Sun	P09619;Q59F04	2102.43
Plasma	PDIA5	Q14554	rs2278668	3	122835232	C	T	-0.5216	0.0234	4e-110	0.593477	3301	Sun	Q14554	496.871
Plasma	PEAR1	Q5VY43	rs12137505	1	156883546	G	A	-0.2226	0.0251	8.1e-19	0.406496	3301	Sun	Q5VY43	78.6508
Plasma	PENK	A0A024R7V4;P01210	rs2670014	8	57376781	T	C	-0.4653	0.0234	1.3e-87	0.473963	3301	Sun	A0A024R7V4;P01210	395.398
Plasma	PF4V1	P10720	rs941758	4	74718941	A	C	-0.4937	0.0253	6.6e-85	0.708177	3301	Sun	P10720	380.79
Plasma	PGLYRP1	O75594	rs8102493	19	46530389	C	T	-0.2168	0.0259	5.1e-17	0.333381	3301	Sun	O75594	70.0679
Plasma	PGM1	B7Z6C2;P36871;B4DDQ8	rs1126728	1	64097432	T	C	0.2869	0.0289	2.8e-23	0.227841	3301	Sun	B7Z6C2;P36871;B4DDQ8	98.552
Plasma	PI3	P19957	rs16989763	20	43779963	C	T	0.3756	0.0302	1.6e-35	0.195049	3301	Sun	P19957	154.681
Plasma	PIANP	Q8IYJ0	rs11064321	12	6809896	C	G	0.2262	0.027	5e-17	0.397321	3301	Sun	Q8IYJ0	70.1872
Plasma	PIGR	P01833	rs2007272	1	207113755	C	G	-0.205	0.0248	1.4e-16	0.425661	3301	Sun	P01833	68.3289
Plasma	PLA2G2A	A0A024RA96;P14555	rs11573156	1	20306146	C	G	1.0205	0.0243	1e-200	0.231634	3301	Sun	A0A024RA96;P14555	1763.65
Plasma	PLA2R1	Q13018;B7ZML4	rs3749117	2	160885442	C	T	-0.9021	0.0188	1e-200	0.501272	3301	Sun	Q13018;B7ZML4	2302.47
Plasma	PLAU	P00749;Q59GZ8;B4DNJ4;A0A024QZM9	rs2227551	10	75669190	T	G	-0.2435	0.0266	5.4e-20	0.716116	3301	Sun	P00749;Q59GZ8;B4DNJ4;A0A024QZM9	83.7982
Plasma	PLEKHA7	E9PKC0;Q6IQ23	rs382280	11	16857799	T	C	0.2767	0.04	4.8e-12	0.121245	3301	Sun	E9PKC0;Q6IQ23	47.8518
Plasma	PLG	P00747;Q5TEH5	rs783150	6	161226939	T	C	-0.5174	0.0656689	8.7e-15	0.113568	995	Suhre	P00747;Q5TEH5	62.0773
Plasma	PLXNB2	O15031	rs28573806	22	50727792	C	T	0.5315	0.0232	3.5e-116	0.399591	3301	Sun	O15031	524.844
Plasma	PLXNC1	O60486	rs115651556	12	94613898	A	G	-2.1447	0.1008	2.1e-100	0.013723	3301	Sun	O60486	452.702
Plasma	PLXNC1	O60486	rs7972001	12	94623502	T	C	-1.005	0.122632	7.773e-16	0.0337361	993	Suhre	O60486	67.1621
Plasma	POFUT1	Q9H488	rs76143353	20	30815755	T	C	-0.8	0.0499	9.3e-58	0.059564	3301	Sun	Q9H488	257.027
Plasma	POGLUT1	Q8NBL1;B4DJ97	rs75203710	3	119121679	C	T	0.3935	0.0483	3.8e-16	0.070387	3301	Sun	Q8NBL1;B4DJ97	66.3736
Plasma	POMGNT2	A0A024R2P4;Q8NAT1	rs729654	3	43147652	T	C	-0.2561	0.0239	9.3e-27	0.473213	3301	Sun	A0A024R2P4;Q8NAT1	114.822
Plasma	PPA1	Q15181;V9HWB5	rs10823500	10	72005190	G	A	0.4013	0.0447665	1.525e-18	0.370854	995	Suhre	Q15181;V9HWB5	80.3584
Plasma	PPID	E5KN55;Q08752	rs8396	4	159630817	C	T	0.5011	0.0459752	3.395e-26	0.286437	988	Suhre	E5KN55;Q08752	118.796
Plasma	PPIE	Q9UNP9;B3KSZ1	rs12086750	1	40210468	C	G	-0.3832	0.025	4.8e-53	0.370624	3301	Sun	Q9UNP9;B3KSZ1	234.948
Plasma	PPIL1	A0A024RCX8;Q9Y3C6	rs12194408	6	36839598	G	C	-1.106	0.0705	1.9e-55	0.030241	3301	Sun	A0A024RCX8;Q9Y3C6	246.112
Plasma	PPP3CA;PPP3R1	A0A0S2Z4C6;Q08209;A0A0S2Z4B5;P63098	rs17266357	4	102721809	C	T	0.3681	0.0450047	8.67e-16	0.30993	997	Suhre	A0A0S2Z4C6;Q08209;A0A0S2Z4B5;P63098	66.8985
Plasma	PPT1	P50897	rs7533094	1	40559686	A	G	-0.8621	0.0603	2.3e-46	0.041979	3301	Sun	P50897	204.4
Plasma	PRCP	B7Z7Q6;P42785;A0A024R5L0	rs2229437	11	82564294	G	T	0.291	0.0315	2.8e-20	0.180887	3301	Sun	B7Z7Q6;P42785;A0A024R5L0	85.3424
Plasma	PRSS22	Q9GZN4	rs3810801	16	2892370	A	C	0.3066	0.0256	3.7e-33	0.332823	3301	Sun	Q9GZN4	143.438
Plasma	PRTN3	P24158	rs10425544	19	836043	C	T	0.5991	0.0269	8.3e-110	0.712816	3301	Sun	P24158	496.014
Plasma	PSAPL1	Q6NUJ1	rs10023470	4	7434456	G	A	0.5481	0.0307	2.6e-71	0.184308	3301	Sun	Q6NUJ1	318.745
Plasma	PSG3	Q16557	rs2355433	19	43679088	G	A	-0.6523	0.0239	1.6e-163	0.547653	3301	Sun	Q16557	744.902
Plasma	PSG4	B3KQL2;Q96QL5;Q6P520;Q00888	rs1138888	19	43696022	A	T	-0.666	0.0245	5.4e-163	0.624394	3301	Sun	B3KQL2;Q96QL5;Q6P520;Q00888	738.952
Plasma	PTGDS	A0A024R8G3;P41222	rs7019538	9	139861470	C	T	0.1979	0.0246	7.8e-16	0.524107	3301	Sun	A0A024R8G3;P41222	64.7174
Plasma	PTGFRN	Q9P2B2	rs4233450	1	117490261	T	G	1.0007	0.0283	1e-200	0.829141	3301	Sun	Q9P2B2	1250.36
Plasma	PTHLH	P12272;Q53XY9;A0A024RB29	rs10843115	12	28307717	T	C	0.1862	0.0276	1.4e-11	0.271368	3301	Sun	P12272;Q53XY9;A0A024RB29	45.5136
Plasma	PTN	A0A024R778;P21246	rs1431093	7	137016297	A	C	0.2196	0.0248	7.9e-19	0.419185	3301	Sun	A0A024R778;P21246	78.4082
Plasma	QDPR	A0A140VKA9;P09417	rs28719835	4	17520066	T	C	-0.5668	0.0275	1e-94	0.242578	3301	Sun	A0A140VKA9;P09417	424.81
Plasma	QPCTL	Q9NXS2	rs17850756	19	46206262	A	G	-0.2881	0.026	1.6e-28	0.327901	3301	Sun	Q9NXS2	122.783
Plasma	QSOX1	A0A140VKE5;O00391;Q13876	rs12371	1	180163390	G	A	0.6995	0.0426	1.3e-60	0.089018	3301	Sun	A0A140VKE5;O00391;Q13876	269.623
Plasma	QSOX2	Q6ZRP7	rs10858248	9	139108324	G	A	-0.3568	0.0239	1.5e-50	0.502175	3301	Sun	Q6ZRP7	222.871
Plasma	RARRES1	P49788	rs61696028	3	158455703	C	A	1.3366	0.0266	1e-200	0.146047	3301	Sun	P49788	2524.87
Plasma	RARRES2	A0A090N7U9;Q99969	rs9640161	7	150045910	A	C	0.3473	0.0417713	3.049e-16	0.370821	987	Suhre	A0A090N7U9;Q99969	69.1279
Plasma	REG1A	A8K7G6;P05451	rs11126696	2	79323888	G	A	0.265	0.021	2.18e-40	0.612	6861	Yao	A8K7G6;P05451	159.24
Plasma	REG4	A0A024R0M1;Q9BYZ8	rs79795228	1	120359286	A	C	0.7938	0.0995	1.4e-15	0.015404	3301	Sun	A0A024R0M1;Q9BYZ8	63.6467
Plasma	RELT	A0A024R5N3;Q969Z4	rs7952686	11	73128503	T	C	0.4125	0.0292	3.1e-45	0.204256	3301	Sun	A0A024R5N3;Q969Z4	199.564
Plasma	RET	P07949;Q9BTX6;A0A024R7T2	rs2795507	10	43352894	C	T	-0.2768	0.0305	1.1e-19	0.796047	3301	Sun	P07949;Q9BTX6;A0A024R7T2	82.3631
Plasma	RETN	Q9HD89	rs34124816	19	7733676	C	A	-0.6083	0.0645	4.4e-21	0.037632	3301	Sun	Q9HD89	88.9439
Plasma	RFESD	Q8TAC1;A0A024RAR3	rs77881626	5	95017852	G	T	-0.5972	0.0573	2.1e-25	0.04763	3301	Sun	Q8TAC1;A0A024RAR3	108.625
Plasma	RGMA	A0A0A0MTQ4;Q96B86	rs3752102	15	93616014	A	C	-0.2012	0.0245	2.5e-16	0.473455	3301	Sun	A0A0A0MTQ4;Q96B86	67.441
Plasma	RGMB	J3KNF6;Q6NW40	rs1563317	5	97768486	G	A	0.2161	0.0245	1.2e-18	0.552752	3301	Sun	J3KNF6;Q6NW40	77.7996
Plasma	RIDA	A0A024R9H2;P52758	rs1462977	8	99115359	G	A	-0.3387	0.0258	2.2e-39	0.322718	3301	Sun	A0A024R9H2;P52758	172.342
Plasma	RMDN1	Q6N086;Q96DB5;E5RH53	rs11781016	8	87529297	C	A	0.3167	0.0243	8.3e-39	0.489299	3301	Sun	Q6N086;Q96DB5;E5RH53	169.857
Plasma	RNASE1	P07998;W0UV93	rs17254387	14	21280678	A	G	0.2302	0.0273	3e-17	0.687505	3301	Sun	P07998;W0UV93	71.1026
Plasma	RNASE2	P10153;W0UV60	rs56204594	14	21433367	C	A	0.2366	0.0244	3.2e-22	0.464292	3301	Sun	P10153;W0UV60	94.0264
Plasma	RNASE4	P34096;Q53XB4	rs12588573	14	21146584	T	C	-0.4494	0.0291	8.9e-54	0.224438	3301	Sun	P34096;Q53XB4	238.495
Plasma	RNASE6	Q6IB39;Q93091	rs11622942	14	21250846	T	G	0.9971	0.0236	1e-200	0.233384	3301	Sun	Q6IB39;Q93091	1785.06
Plasma	ROR1	Q01973	rs1408416	1	64614495	T	G	-0.44	0.033	1.8e-40	0.161988	3301	Sun	Q01973	177.778
Plasma	RPN1	P04843	rs2712417	3	128345179	G	A	-0.3447	0.0247	3.1e-44	0.618031	3301	Sun	P04843	194.755
Plasma	RRM2B	Q7LG56	rs74589258	8	103215228	G	A	0.3254	0.0479	1.1e-11	0.07035	3301	Sun	Q7LG56	46.1492
Plasma	RSPO3	Q9BXY4	rs2489623	6	127455821	C	A	0.27	0.0245	3.6e-28	0.534679	3301	Sun	Q9BXY4	121.449
Plasma	RTN4R	Q9BZR6	rs75766	22	20174853	A	C	-0.3498	0.0283	4.8e-35	0.748115	3301	Sun	Q9BZR6	152.78
Plasma	S100A4	P26447	rs58056804	1	153524706	A	G	0.5046	0.0565	4.5e-19	0.049682	3301	Sun	P26447	79.7623
Plasma	SCARF1	A8K6Z5;Q14162	rs8071756	17	1574342	G	A	0.5897	0.0494265	9.358e-31	0.223671	997	Suhre	A8K6Z5;Q14162	142.345
Plasma	SCARF2	A0A096LNX8;Q96GP6	rs738086	22	20775556	T	G	0.2997	0.0318	4.8e-21	0.811314	3301	Sun	A0A096LNX8;Q96GP6	88.8217
Plasma	SCG3	Q8WXD2	rs1378892	15	51964865	C	T	0.486	0.0277	1e-68	0.763554	3301	Sun	Q8WXD2	307.831
Plasma	SECTM1	Q8WVN6	rs4789763	17	80289284	G	A	0.2805	0.0246	3.8e-30	0.492828	3301	Sun	Q8WVN6	130.016
Plasma	SELL	A0A024R8Z0;P14151	rs4987358	1	169665551	T	G	-0.5165	0.0261	6.8e-87	0.27377	3301	Sun	A0A024R8Z0;P14151	391.615
Plasma	SELP	A0A024R8Y9;P16109;Q6NUL9;Q5R341	rs6136	1	169563951	G	T	-0.8073	0.0371	3e-105	0.107874	3301	Sun	A0A024R8Y9;P16109;Q6NUL9;Q5R341	473.502
Plasma	SEMA3C	B4E2I9;Q99985	rs1019016	7	80570562	T	G	0.1751	0.0248	1.6e-12	0.581376	3301	Sun	B4E2I9;Q99985	49.8504
Plasma	SEMA3E	O15041	rs3757607	7	83034362	C	G	-1.1204	0.0323	1e-200	0.12244	3301	Sun	O15041	1203.21
Plasma	SEMA3G	Q9NS98	rs2016575	3	52477080	C	T	-0.2687	0.0316	1.9e-17	0.815652	3301	Sun	Q9NS98	72.3038
Plasma	SEMA5A	Q13591;X5DR95	rs17329170	5	9547242	A	G	1.432	0.0324	1e-200	0.100634	3301	Sun	Q13591;X5DR95	1953.42
Plasma	SERPINA1	E9KL23;P01009	rs2749534	14	94809760	G	A	0.4267	0.0537626	5.551e-15	0.201103	997	Suhre	E9KL23;P01009	62.9918
Plasma	SERPINA3	A0A024R6P0;P01011	rs6575449	14	95097303	T	C	-0.4323	0.0535108	1.903e-15	0.18593	995	Suhre	A0A024R6P0;P01011	65.266
Plasma	SERPINA4	P29622;A0A024R6I9	rs10135681	14	95007744	C	T	0.2771	0.0422102	8.416e-11	0.395186	997	Suhre	P29622;A0A024R6I9	43.0961
Plasma	SERPINA4	P29622;A0A024R6I9	rs10139745	14	95035374	A	G	0.6166	0.0277	4.9e-110	0.221432	3301	Sun	P29622;A0A024R6I9	495.504
Plasma	SERPINE2	A0A024R498;P07093;A0A024R451	rs68066031	2	224880498	C	T	-0.4261	0.0297	1.1e-46	0.258001	3301	Sun	A0A024R498;P07093;A0A024R451	205.831
Plasma	SERPINF1	A0A140VKF3;P36955	rs62088172	17	1666253	T	C	-0.4449	0.0251	1.8e-70	0.344526	3301	Sun	A0A140VKF3;P36955	314.179
Plasma	SERPINF2	P08697	rs11657394	17	1636950	A	C	-0.3459	0.0479	5.4e-13	0.077401	3301	Sun	P08697	52.1471
Plasma	SIGLEC12	Q96PQ1	rs3826667	19	52004074	T	C	-1.127	0.0275	1e-200	0.835439	3301	Sun	Q96PQ1	1679.51
Plasma	SIGLEC14	Q08ET2	rs1106476	19	52130637	A	T	-1.1918	0.0317	1e-200	0.116912	3301	Sun	Q08ET2	1413.48
Plasma	SIGLEC6	O43699;A0A024R4K4	rs2124910	19	52025247	T	C	0.653	0.0433631	2.748e-46	0.407351	993	Suhre	O43699;A0A024R4K4	226.77
Plasma	SIGLEC7	Q9Y286	rs140185670	19	51646140	C	G	-0.6089	0.0482	1.7e-36	0.07999	3301	Sun	Q9Y286	159.587
Plasma	SIGLEC9	Q9Y336	rs2075803	19	51628529	G	A	-1.2255	0.0123	1e-200	0.55088	3301	Sun	Q9Y336	9926.96
Plasma	SIRPA	P78324	rs6136377	20	1896288	G	A	-1.2106	0.0153	1e-200	0.368754	3301	Sun	P78324	6260.64
Plasma	SIRPB1	O00241;Q5TFQ8;H9KV29	rs3848788	20	1543066	A	G	0.7453	0.0239	1e-200	0.304983	3301	Sun	O00241;Q5TFQ8;H9KV29	972.448
Plasma	SIRPG	Q9P1W8	rs6043409	20	1616206	G	A	0.2628	0.0261	8.1e-24	0.652477	3301	Sun	Q9P1W8	101.384
Plasma	SLAMF7	Q9NQ25;B4DVL7;B4DW98	rs11581248	1	160720074	T	C	-1.2597	0.0295	1e-200	0.142448	3301	Sun	Q9NQ25;B4DVL7;B4DW98	1823.43
Plasma	SMOC1	Q9H4F8;A0A024R6E0	rs1958078	14	70354858	C	A	0.3765	0.0328	1.8e-30	0.833946	3301	Sun	Q9H4F8;A0A024R6E0	131.76
Plasma	SNCA	P37840;H6UYS5	rs2245801	4	90757840	C	T	-0.2507	0.0303	1.2e-16	0.788276	3301	Sun	P37840;H6UYS5	68.4579
Plasma	SPARCL1	A0A024RDE1;Q14515;B7ZB68;Q8N4S1	rs7681694	4	88462729	A	G	0.5315	0.0244	2.7e-105	0.3366	3301	Sun	A0A024RDE1;Q14515;B7ZB68;Q8N4S1	474.49
Plasma	SPARCL1	A0A024RDE1;Q14515;B7ZB68;Q8N4S1	rs1462372	4	88478750	C	T	0.3214	0.0461997	6.309e-12	0.327482	997	Suhre	A0A024RDE1;Q14515;B7ZB68;Q8N4S1	48.3964
Plasma	SPATA20	Q8TB22	rs9890200	17	48624523	C	A	-0.2532	0.0252	8.7e-24	0.375996	3301	Sun	Q8TB22	100.955
Plasma	SPINK2	D6RI10;D6RC51;P20155;A0A087WTA9;A0A024RD95	rs11941335	4	57689460	T	C	0.9996	0.083	2.2e-33	0.021062	3301	Sun	D6RI10;D6RC51;P20155;A0A087WTA9;A0A024RD95	145.043
Plasma	SPINK6	Q6UWN8	rs1432688	5	147603178	G	A	1.0579	0.0428	7.6e-135	0.924477	3301	Sun	Q6UWN8	610.944
Plasma	SPINT2	A0A140VJV6;O43291	rs71354995	19	38791841	G	A	-0.9908	0.0227	1e-200	0.242563	3301	Sun	A0A140VJV6;O43291	1905.11
Plasma	SPINT3	P49223	rs6017591	20	44141041	C	T	0.5431	0.0227	6e-127	0.541306	3301	Sun	P49223	572.411
Plasma	SPOCK2	Q92563;A0A024QZQ5	rs1245540	10	73849752	T	C	0.2179	0.0243	3.3e-19	0.44884	3301	Sun	Q92563;A0A024QZQ5	80.4085
Plasma	SPOCK3	Q9BQ16;A0A0A0MTJ2;B4DI52	rs17599599	4	167961738	A	G	0.8477	0.0765	1.5e-28	0.028272	3301	Sun	Q9BQ16;A0A0A0MTJ2;B4DI52	122.79
Plasma	SPON1	Q9HCB6	rs10832169	11	14066486	A	G	0.3748	0.0239	1.3e-55	0.490547	3301	Sun	Q9HCB6	245.925
Plasma	ST3GAL1	A0A024R9L6;Q11201	rs9643300	8	134503148	T	C	-0.2571	0.0246	1.4e-25	0.562654	3301	Sun	A0A024R9L6;Q11201	109.228
Plasma	ST3GAL6	A0A087WXB8;Q9Y274	rs72934623	3	98509705	A	G	-1.8784	0.0447	1e-200	0.053172	3301	Sun	A0A087WXB8;Q9Y274	1765.88
Plasma	SVEP1	B3KQM1;Q4LDE5;Q5JB40	rs61751937	9	113312231	C	G	1.1854	0.0702	5.2e-64	0.030029	3301	Sun	B3KQM1;Q4LDE5;Q5JB40	285.138
Plasma	SWAP70	B3KUB9;E7EMB1;Q9UH65	rs415895	11	9769562	G	C	-0.2659	0.0256	3.5e-25	0.649843	3301	Sun	B3KUB9;E7EMB1;Q9UH65	107.884
Plasma	TAPBPL	Q9BX59	rs2532497	12	6564210	A	G	1.2577	0.0163	1e-200	0.273692	3301	Sun	Q9BX59	5953.59
Plasma	TCN1	P20061	rs34528912	11	59631535	T	C	-0.7109	0.0624	4.6e-30	0.04157	3301	Sun	P20061	129.792
Plasma	TCN2	P20062	rs4820885	22	31012756	C	T	-0.7247	0.0212	1e-200	0.549103	3301	Sun	P20062	1168.54
Plasma	TEK	Q02763;Q59HG2	rs35030851	9	27197486	T	G	0.5573	0.057	1.4e-22	0.046653	3301	Sun	Q02763;Q59HG2	95.5935
Plasma	TEPSIN	Q96N21;A0A1B0GV70	rs61745945	17	79205421	A	G	-0.8768	0.0986	5.9e-19	0.016358	3301	Sun	Q96N21;A0A1B0GV70	79.0765
Plasma	TFF1	P04155	rs3761376	21	43787038	A	G	-0.2204	0.0291	3.9e-14	0.241766	3301	Sun	P04155	57.3637
Plasma	TGFBI	A0A0S2Z4Q2;Q15582	rs13159365	5	135389433	T	C	-0.4461	0.0239	5e-78	0.507136	3301	Sun	A0A0S2Z4Q2;Q15582	348.392
Plasma	THBS2	P35442	rs73043857	6	169624900	G	A	0.8084	0.0383	6.9e-99	0.102347	3301	Sun	P35442	445.508
Plasma	THSD1	A0A024R064;B3KTY7;Q9NS62	rs41292808	13	52971517	T	C	0.9059	0.0757	5.5e-33	0.026681	3301	Sun	A0A024R064;B3KTY7;Q9NS62	143.208
Plasma	TIE1	B4DTW8;P35590	rs2275180	1	43773033	G	A	0.2538	0.0251	4.8e-24	0.623345	3301	Sun	B4DTW8;P35590	102.244
Plasma	TIMP3	P35625	rs2097326	22	33165020	G	A	0.9307	0.0396733	4.424e-97	0.27873	992	Suhre	P35625	550.329
Plasma	TIMP4	Q99727	rs454615	3	12077010	C	T	0.4903	0.0318	1.7e-53	0.830831	3301	Sun	Q99727	237.722
Plasma	TIRAP	A0A024R3M4;P58753	rs111577916	11	126071349	T	G	-0.5707	0.0774	1.6e-13	0.024689	3301	Sun	A0A024R3M4;P58753	54.3668
Plasma	TLR4;LY96	O00206;Q9Y6Y9	rs4986790	9	120475302	G	A	-0.9019	0.0509	2.8e-70	0.05593	3301	Sun	O00206;Q9Y6Y9	313.965
Plasma	TMEM132A	Q24JP5	rs11230521	11	60698732	A	G	0.6176	0.0274	2e-112	0.231444	3301	Sun	Q24JP5	508.058
Plasma	TMEM132C	Q8N3T6	rs11059617	12	128757909	T	A	-0.225	0.0257	2.2e-18	0.335066	3301	Sun	Q8N3T6	76.6476
Plasma	TMEM190	Q8WZ59	rs4806666	19	55888095	T	C	-0.997	0.0177	1e-200	0.438473	3301	Sun	Q8WZ59	3172.81
Plasma	TNFAIP6	P98066	rs289828	2	152137181	T	C	-0.5479	0.0237	5.5e-118	0.62173	3301	Sun	P98066	534.449
Plasma	TNFRSF11A	Q9Y6Q6	rs884205	18	60054857	C	A	-0.2235	0.0292	2e-14	0.756399	3301	Sun	Q9Y6Q6	58.5854
Plasma	TNFRSF6B	O95407	rs62217798	20	62347189	T	G	-0.224	0.0316	1.4e-12	0.784171	3301	Sun	O95407	50.2484
Plasma	TNFSF12;TNFSF12-TNFSF13	O43508;Q4ACW9;A0A0A6YY99	rs12941509	17	7448288	G	C	0.3933	0.0266	2.2e-49	0.279301	3301	Sun	O43508;Q4ACW9;A0A0A6YY99	218.617
Plasma	TPSAB1;TPSB2	P20231;Q15661;A0A140VJT7	rs4984778	16	1297516	C	G	0.5167	0.0463218	2.678e-27	0.284639	996	Suhre	P20231;Q15661;A0A140VJT7	124.425
Plasma	TPST1	A0A024RDK9;O60507	rs313829	7	65552497	G	A	0.2313	0.0262	1.1e-18	0.688554	3301	Sun	A0A024RDK9;O60507	77.9379
Plasma	TPST2	A0A024R1G9;O60704	rs2283824	22	26924456	A	G	0.2429	0.0246	6e-23	0.416943	3301	Sun	A0A024R1G9;O60704	97.4956
Plasma	TREML2	Q5T2D2	rs61998254	6	41166151	G	A	0.6927	0.0352	5e-86	0.126963	3301	Sun	Q5T2D2	387.262
Plasma	UCMA	A0A067XJP8;Q8WVF2;A0A067XKV3;A0A067XJX6	rs2093847	10	13276534	T	C	-0.5863	0.0382	3.1e-53	0.106703	3301	Sun	A0A067XJP8;Q8WVF2;A0A067XKV3;A0A067XJX6	235.566
Plasma	UNC5C	A8K385;O95185	rs57091121	4	96444053	T	A	0.2694	0.0259	1.9e-25	0.336919	3301	Sun	A8K385;O95185	108.192
Plasma	UROS	A0A0S2Z4T8;P10746;A0A0S2Z5C5;Q5T3L8	rs10794029	10	127561568	G	A	-0.2329	0.0311	7.6e-14	0.794492	3301	Sun	A0A0S2Z4T8;P10746;A0A0S2Z5C5;Q5T3L8	56.0813
Plasma	VEGFA	P15692;A0A024RD33;A0A024RD37;A0A0Y0IMM4;A2A2V4	rs6921438	6	43925607	A	G	-0.7023	0.0215	1e-200	0.496842	3301	Sun	P15692;A0A024RD33;A0A024RD37;A0A0Y0IMM4;A2A2V4	1067.01
Plasma	VEGFC	P49767	rs41278571	4	177650866	T	C	1.7416	0.1215	1.3e-46	0.010126	3301	Sun	P49767	205.468
Plasma	VIT	Q6UXI7	rs10490666	2	36932493	T	A	0.3471	0.0264	1.9e-39	0.304408	3301	Sun	Q6UXI7	172.863
Plasma	VSIR	Q9H7M9	rs10762477	10	73531069	G	A	0.2705	0.0352	1.7e-14	0.14794	3301	Sun	Q9H7M9	59.054
Plasma	WFIKKN2	C9J6G4;Q8TEU8	rs7225465	17	48916159	A	G	-0.6533	0.0238	9.3e-166	0.68203	3301	Sun	C9J6G4;Q8TEU8	753.479
Plasma	WISP1	O95388	rs35472615	8	134197537	A	G	0.5113	0.0263	1.7e-84	0.274129	3301	Sun	O95388	377.955
Plasma	XCL1	P47992	rs4656599	1	168503386	T	C	0.4295	0.0311	2e-43	0.189892	3301	Sun	P47992	190.724
Plasma	ACE	P12821	rs4344	17	61566724	A	G	-0.583	0.022	8.5e-136	0.499	3200	Emilsson	P12821	702.25
Plasma	ACHE	P22303	rs4727469	7	100509163	C	T	-0.297	0.023	7.5e-37	0.524	3200	Emilsson	P22303	166.747
Plasma	ACP6	Q9NPH0	rs2153463	1	147124310	G	T	0.944	0.022	1e-200	0.739	3200	Emilsson	Q9NPH0	1841.19
Plasma	ADAM12	O43184	rs10794057	10	127729734	T	C	-0.209	0.025	1.2e-16	0.398	3200	Emilsson	O43184	69.8896
Plasma	ADAM19	Q9H013	rs7728609	5	156935524	C	T	0.246	0.026	1.2e-21	0.675	3200	Emilsson	Q9H013	89.5207
Plasma	ADAM22	Q9P0K1	rs6966166	7	87455155	T	C	-0.177	0.026	9.8e-12	0.478	3200	Emilsson	Q9P0K1	46.3447
Plasma	ADH4	P08319	rs1800759	4	100065509	G	T	0.157	0.025	4.1e-10	0.622	3200	Emilsson	P08319	39.4384
Plasma	ADH5	P11766	rs1453873	4	100022571	C	T	-0.284	0.027	2.5e-25	0.742	3200	Emilsson	P11766	110.639
Plasma	ADH7	P40394	rs17529509	4	100351436	C	A	0.401	0.048	8e-17	0.927	3200	Emilsson	P40394	69.7921
Plasma	ADIPOQ	Q15848	rs143257534	3	186551888	C	T	0.425	0.072	3.3e-09	0.974	3200	Emilsson	Q15848	34.8428
Plasma	AFP	P02771	rs6829551	4	74173715	T	C	0.187	0.031	2.4e-09	0.812	3200	Emilsson	P02771	36.3881
Plasma	AKR7A2	O43488	rs144376466	1	19600538	C	T	0.436	0.042	1.9e-24	0.912	3200	Emilsson	O43488	107.764
Plasma	ALPG	P10696	rs10933394	2	233249080	T	C	-0.192	0.026	1e-13	0.642	3200	Emilsson	P10696	54.5325
Plasma	ALPP	NA	rs12478529	2	233286654	C	T	-0.354	0.028	2.5e-35	0.778	3200	Emilsson	NA	159.842
Plasma	AMY2B	P19961	rs17014913	1	104105635	A	G	0.433	0.034	3.2e-36	0.839	3200	Emilsson	P19961	162.188
Plasma	AOC1	P19801	rs10452848	7	150523544	A	G	-0.765	0.021	1e-200	0.498	3200	Emilsson	P19801	1327.04
Plasma	AP1G2	O75843	rs12897422	14	24033027	G	A	0.268	0.035	1.3e-14	0.858	3200	Emilsson	O75843	58.6318
Plasma	APOA1	P02647	rs75507001	11	116577694	C	A	0.55	0.061	1.7e-19	0.957	3200	Emilsson	P02647	81.2954
Plasma	APOBEC3G	Q9HC16	rs738469	22	39510995	A	G	0.245	0.042	4.5e-09	0.903	3200	Emilsson	Q9HC16	34.0278
Plasma	APOF	Q13790	rs808919	12	56647911	C	G	0.321	0.04	6.9e-16	0.903	3200	Emilsson	Q13790	64.4006
Plasma	APOH	P02749	rs1801690	17	64208285	C	G	0.552	0.053	6.5e-25	0.943	3200	Emilsson	P02749	108.474
Plasma	ARHGAP1	Q07960	rs5899	11	46747662	C	T	0.835	0.111	8.4e-14	0.989	3200	Emilsson	Q07960	56.5883
Plasma	ASIP	P42127	rs62212171	20	32987687	T	C	-0.814	0.037	9.6e-98	0.89	3200	Emilsson	P42127	484
Plasma	AZU1	P20160	rs351976	19	806673	T	C	0.216	0.027	1.5e-15	0.709	3200	Emilsson	P20160	64
Plasma	B3GALT6	Q96L58	rs3766186	1	1162435	C	A	0.271	0.041	6.5e-11	0.899	3200	Emilsson	Q96L58	43.6889
Plasma	B3GLCT	Q6Y288	rs9544399	13	31885907	A	G	0.278	0.031	1.6e-19	0.791	3200	Emilsson	Q6Y288	80.4204
Plasma	B3GNT8	Q7Z7M8	rs284663	19	41932612	T	C	0.744	0.021	1e-200	0.56	3200	Emilsson	Q7Z7M8	1255.18
Plasma	B4GALT6	Q9UBX8	rs113222817	18	29216314	T	G	1.143	0.063	8.1e-71	0.965	3200	Emilsson	Q9UBX8	329.163
Plasma	BCAN	Q96GW7	rs7541549	1	156588439	T	C	0.201	0.029	5.6e-12	0.767	3200	Emilsson	Q96GW7	48.0392
Plasma	BOC	Q9BWV1	rs73235147	3	112973955	A	T	-0.241	0.032	1.1e-13	0.833	3200	Emilsson	Q9BWV1	56.7197
Plasma	BPIFA2	Q96DR5	rs141715080	20	31742114	C	T	0.429	0.076	2e-08	0.973	3200	Emilsson	Q96DR5	31.8631
Plasma	BTD	P43251	rs13100619	3	15549967	A	C	1.431	0.058	4.4e-122	0.962	3200	Emilsson	P43251	608.728
Plasma	BTNL8	Q6UX41	rs7721375	5	180439650	C	T	0.273	0.024	1.4e-28	0.507	3200	Emilsson	Q6UX41	129.391
Plasma	C1QL1	O75973	rs9915692	17	43034207	A	G	-0.279	0.023	3.4e-32	0.463	3200	Emilsson	O75973	147.147
Plasma	C1QTNF3	Q9BXJ4	rs840390	5	34018623	G	A	0.203	0.037	2.8e-08	0.868	3200	Emilsson	Q9BXJ4	30.1015
Plasma	C1RL	Q9NZP8	rs6488561	12	7246894	G	A	0.27	0.027	5.6e-24	0.695	3200	Emilsson	Q9NZP8	100
Plasma	C3	P01024	rs163494	19	6724340	C	T	0.264	0.031	3.4e-17	0.805	3200	Emilsson	P01024	72.5245
Plasma	C4BPA	P04003	rs11120218	1	207278451	G	A	-0.429	0.038	1.5e-28	0.889	3200	Emilsson	P04003	127.452
Plasma	C5	P01031	rs1035029	9	123742818	A	G	0.182	0.025	2.1e-13	0.611	3200	Emilsson	P01031	52.9984
Plasma	C9	P02748	rs265721	5	39354069	G	A	-0.375	0.06	5.9e-10	0.959	3200	Emilsson	P02748	39.0625
Plasma	CA1	P00915	rs2453868	8	86302696	T	C	-0.147	0.025	2.2e-09	0.582	3200	Emilsson	P00915	34.5744
Plasma	CA8	P35219	rs7009482	8	61195053	G	A	-0.188	0.025	5.9e-14	0.589	3200	Emilsson	P35219	56.5504
Plasma	CALCOCO2	Q13137	rs550510	17	46926615	G	A	0.19	0.033	1e-08	0.843	3200	Emilsson	Q13137	33.1497
Plasma	CAPG	P40121	rs143448563	2	85610023	A	G	1.4	0.094	1e-48	0.983	3200	Emilsson	P40121	221.82
Plasma	CCL27	Q9Y4X3	rs2070074	9	34649442	A	G	0.321	0.041	1e-14	0.907	3200	Emilsson	Q9Y4X3	61.2974
Plasma	CCL4L1	Q8NHW4	rs2687507	17	34433964	C	T	-0.239	0.029	1.5e-16	0.747	3200	Emilsson	Q8NHW4	67.9203
Plasma	CD274	Q9NZQ7	rs1411262	9	5459419	C	T	0.31	0.027	1.7e-29	0.736	3200	Emilsson	Q9NZQ7	131.824
Plasma	CD300A	Q9UGN4	rs2272111	17	72469966	G	A	0.435	0.028	1.2e-52	0.788	3200	Emilsson	Q9UGN4	241.358
Plasma	CD300E	Q496F6	rs8081669	17	72614611	G	A	0.27	0.025	4.2e-27	0.551	3200	Emilsson	Q496F6	116.64
Plasma	CD7	P09564	rs116473040	17	80291652	A	G	0.962	0.057	1.3e-61	0.955	3200	Emilsson	P09564	284.84
Plasma	CD8A	P01732	rs111976570	2	87014112	A	C	-0.567	0.031	7.3e-73	0.81	3200	Emilsson	P01732	334.536
Plasma	CDCP1	Q9H5V8	rs7621542	3	45206484	C	T	0.18	0.031	5.9e-09	0.8	3200	Emilsson	Q9H5V8	33.7149
Plasma	CDH11	P55287	rs59614634	16	65029943	A	T	0.803	0.036	3.4e-101	0.89	3200	Emilsson	P55287	497.538
Plasma	CFHR1	Q03591	rs57809726	1	196841377	A	G	1.295	0.027	1e-200	0.862	3200	Emilsson	Q03591	2300.45
Plasma	CFHR4	Q92496	rs4915559	1	196886770	T	C	0.655	0.026	1.7e-131	0.753	3200	Emilsson	Q92496	634.652
Plasma	CHST12	Q9NRB3	rs2969076	7	2473747	A	G	-0.235	0.036	7.3e-11	0.872	3200	Emilsson	Q9NRB3	42.6119
Plasma	CLEC11A	Q9Y240	rs13866	19	51228746	C	T	0.154	0.026	4e-09	0.691	3200	Emilsson	Q9Y240	35.0828
Plasma	CLEC1B	Q9P126	rs544605	12	10146707	T	C	-0.504	0.028	4.8e-70	0.781	3200	Emilsson	Q9P126	324
Plasma	CLEC4C	Q8WTT0	rs11055602	12	7904111	T	G	-0.95	0.019	1e-200	0.567	3200	Emilsson	Q8WTT0	2500
Plasma	CLN5	O75503	rs7996555	13	77562492	C	T	0.35	0.055	1.5e-10	0.946	3200	Emilsson	O75503	40.4959
Plasma	CNP	P09543	rs12602950	17	40123829	A	G	0.187	0.027	3.8e-12	0.704	3200	Emilsson	P09543	47.9684
Plasma	CPQ	Q9Y646	rs145746079	8	97832518	T	C	1.192	0.073	7.1e-58	0.972	3200	Emilsson	Q9Y646	266.629
Plasma	CRHBP	P24387	rs6414971	5	76170674	T	A	-0.511	0.026	2.9e-79	0.741	3200	Emilsson	P24387	386.274
Plasma	CRLF1	O75462	rs2238647	19	18710535	G	A	-0.286	0.029	1.4e-22	0.778	3200	Emilsson	O75462	97.2604
Plasma	CROT	Q9UKG9	rs77463367	7	87006034	C	G	0.348	0.047	1.6e-13	0.93	3200	Emilsson	Q9UKG9	54.823
Plasma	CRTAC1	Q9NQ79	rs588061	10	99642731	C	T	0.346	0.024	8.6e-47	0.529	3200	Emilsson	Q9NQ79	207.84
Plasma	CRTAM	O95727	rs2370794	11	122714782	A	G	-0.236	0.026	5.8e-20	0.668	3200	Emilsson	O95727	82.3905
Plasma	CRYZ	Q08257	rs3819946	1	75175886	T	C	-1.175	0.029	1e-200	0.861	3200	Emilsson	Q08257	1641.65
Plasma	CST4	P01036	rs7270028	20	23681073	C	A	0.465	0.039	1.8e-31	0.896	3200	Emilsson	P01036	142.16
Plasma	CTGF	P29279	rs9388953	6	132297509	G	A	0.353	0.03	8.7e-32	0.789	3200	Emilsson	P29279	138.454
Plasma	CTSC	P53634	rs55897509	11	88066714	A	C	-0.926	0.041	2.3e-107	0.918	3200	Emilsson	P53634	510.099
Plasma	CXCL10	P02778	rs4859589	4	76948299	G	A	0.133	0.0243978	5e-08	0.505	3200	Emilsson	P02778	29.7168
Plasma	CYB5D2	Q8WUJ1	rs77246175	17	4072761	G	C	-0.342	0.046	2e-13	0.921	3200	Emilsson	Q8WUJ1	55.276
Plasma	CYTL1	Q9NRR1	rs62291616	4	5052063	T	C	-0.354	0.029	1.2e-32	0.814	3200	Emilsson	Q9NRR1	149.008
Plasma	DEFA1	P59665	rs4284061	8	6878257	A	T	0.171	0.024	3.3e-12	0.431	3200	Emilsson	P59665	50.7656
Plasma	DKK2	Q9UBU2	rs77571736	4	107864984	G	C	0.945	0.047	2.2e-83	0.954	3200	Emilsson	Q9UBU2	404.267
Plasma	DNER	Q8NFT8	rs35032874	2	230309360	T	G	0.162	0.029	1.7e-08	0.741	3200	Emilsson	Q8NFT8	31.2057
Plasma	DPEP1	P16444	rs423135	16	89740873	G	A	-0.313	0.024	5.5e-39	0.429	3200	Emilsson	P16444	170.085
Plasma	DUT	P33316	rs117540572	15	48670241	G	A	-0.339	0.05	2.1e-11	0.939	3200	Emilsson	P33316	45.9684
Plasma	DYNLL2	Q96FJ2	rs35729384	17	56178900	C	T	0.161	0.025	2.9e-10	0.698	3200	Emilsson	Q96FJ2	41.4736
Plasma	EBI3	Q14213	rs10409421	19	4254752	A	G	1.049	0.019	1e-200	0.716	3200	Emilsson	Q14213	3048.2
Plasma	ECH1	Q13011	rs4802890	19	39304402	G	A	-0.533	0.044	2.2e-33	0.92	3200	Emilsson	Q13011	146.74
Plasma	ENDOU	P21128	rs2072117	12	48131728	G	A	-0.163	0.026	3.8e-10	0.711	3200	Emilsson	P21128	39.3033
Plasma	EPHA2	P29317	rs28629977	1	16497272	C	G	-0.148	0.023	2e-10	0.564	3200	Emilsson	P29317	41.4064
Plasma	EPHB6	O15197	rs7789303	7	142552547	A	G	0.239	0.026	6.3e-20	0.725	3200	Emilsson	O15197	84.4985
Plasma	F13B	P05160	rs12116643	1	196973183	T	C	0.547	0.033	1.2e-60	0.863	3200	Emilsson	P05160	274.756
Plasma	FBLN1	P23142	rs67136035	22	45813433	T	D	0.132	0.0242144	5e-08	0.541	3200	Emilsson	P23142	29.7168
Plasma	FCN3	O75636	rs2474283	1	27716213	T	C	0.716	0.048	1.1e-48	0.933	3200	Emilsson	O75636	222.507
Plasma	FGFBP3	Q8TAT2	rs11186737	10	93666349	C	T	0.302	0.027	5.9e-28	0.746	3200	Emilsson	Q8TAT2	125.108
Plasma	FGFR3	P22607	rs2403274	4	1754515	C	G	0.177	0.029	6.7e-10	0.752	3200	Emilsson	P22607	37.2521
Plasma	FGL1	Q08830	rs7815429	8	17737357	T	C	-0.446	0.025	3.3e-70	0.313	3200	Emilsson	Q08830	318.266
Plasma	FKBP7	Q9Y680	rs10930831	2	179303976	G	C	-0.365	0.027	2e-39	0.768	3200	Emilsson	Q9Y680	182.75
Plasma	FMOD	Q06828	rs4971253	1	203321414	G	A	0.25	0.045	2.7e-08	0.921	3200	Emilsson	Q06828	30.8642
Plasma	FTCD	O95954	rs149024257	21	47686213	G	A	-0.287	0.051	1.9e-08	0.938	3200	Emilsson	O95954	31.6682
Plasma	GAA	P10253	rs12450199	17	78076592	A	C	0.369	0.025	1.4e-48	0.647	3200	Emilsson	P10253	217.858
Plasma	GALNT16	Q8N428	rs12100668	14	69793475	G	A	-0.194	0.025	4.4e-15	0.408	3200	Emilsson	Q8N428	60.2176
Plasma	GDI2	P50395	rs2890364	10	5833748	G	A	0.219	0.029	9.1e-14	0.774	3200	Emilsson	P50395	57.0285
Plasma	GKN2	Q86XP6	rs13008230	2	69154583	T	G	0.942	0.076	2.7e-34	0.973	3200	Emilsson	Q86XP6	153.63
Plasma	GLO1	Q04760	rs12209477	6	38669799	C	G	0.168	0.026	7.1e-11	0.66	3200	Emilsson	Q04760	41.7515
Plasma	GNMT	Q14749	rs9471987	6	42944140	A	G	0.4	0.024	2.4e-61	0.402	3200	Emilsson	Q14749	277.778
Plasma	GNPTG	Q9UJJ9	rs4984820	16	1407809	C	T	-0.344	0.046	8e-14	0.923	3200	Emilsson	Q9UJJ9	55.9244
Plasma	GSN	P06396	rs76331566	9	124009014	C	T	0.398	0.068	5e-09	0.969	3200	Emilsson	P06396	34.2569
Plasma	GSTM3	P21266	rs115929572	1	110246053	G	A	-0.249	0.031618	3.4e-15	0.935	3200	Emilsson	P21266	62.0199
Plasma	HDGF	P51858	rs4399146	1	156713558	G	A	0.269	0.027	3.2e-23	0.717	3200	Emilsson	P51858	99.2606
Plasma	HIBCH	Q6NVY1	rs291447	2	191177005	A	C	-0.631	0.023	2.9e-152	0.393	3200	Emilsson	Q6NVY1	752.667
Plasma	HPSE	Q9Y251	rs11732810	4	84230878	G	T	0.541	0.028	7.7e-78	0.773	3200	Emilsson	Q9Y251	373.318
Plasma	HSD17B14	Q9BPX1	rs473464	19	49334248	T	C	0.145	0.026	2.7e-08	0.498	3200	Emilsson	Q9BPX1	31.1021
Plasma	IFNLR1	Q8IU57	rs12046369	1	24526135	G	T	0.244	0.035	3.3e-12	0.853	3200	Emilsson	Q8IU57	48.6008
Plasma	IGDCC4	Q8TDY8	rs8034057	15	65789430	G	A	0.344	0.042	3.5e-16	0.905	3200	Emilsson	Q8TDY8	67.0839
Plasma	IGFBP5	P24593	rs139739387	2	217402489	A	G	0.608	0.098	7e-10	0.984	3200	Emilsson	P24593	38.4906
Plasma	IL10RB	Q08334	rs2834167	21	34640788	A	G	0.16	0.028	1.1e-08	0.732	3200	Emilsson	Q08334	32.6531
Plasma	IL1R1	P14778	rs7588201	2	102746276	A	C	0.163	0.026	2.6e-10	0.722	3200	Emilsson	P14778	39.3033
Plasma	IL7	P13232	rs72666886	8	79728782	C	T	0.34	0.042	5.3e-16	0.903	3200	Emilsson	P13232	65.5329
Plasma	IMPAD1	Q9NX62	rs112433249	8	57876576	T	C	1.685	0.136	1.7e-34	0.992	3200	Emilsson	Q9NX62	153.505
Plasma	INPP5B	P32019	rs61778082	1	38306356	T	C	0.547	0.034	2.1e-55	0.865	3200	Emilsson	P32019	258.831
Plasma	ITIH2	P19823	rs73621225	10	7740905	T	A	-1.181	0.044	1.4e-142	0.933	3200	Emilsson	P19823	720.434
Plasma	JAM3	Q9BX67	rs655627	11	134021859	A	G	0.184	0.024	4.1e-14	0.566	3200	Emilsson	Q9BX67	58.7778
Plasma	KIAA1549L	Q6ZVL6	rs12792396	11	33417110	G	A	0.439	0.025	7.1e-68	0.381	3200	Emilsson	Q6ZVL6	308.354
Plasma	KIAA2013	Q8IYS2	rs11588551	1	11941936	T	C	0.178	0.025	2e-12	0.418	3200	Emilsson	Q8IYS2	50.6944
Plasma	KLK10	O43240	rs2569454	19	51523203	C	T	0.405	0.026	4.5e-54	0.641	3200	Emilsson	O43240	242.641
Plasma	KLK13	Q9UKR3	rs3760739	19	51538561	G	T	0.388	0.025	3.9e-54	0.659	3200	Emilsson	Q9UKR3	240.87
Plasma	KLRB1	Q12918	rs3933456	12	9753788	C	A	0.213	0.026	2.1e-16	0.625	3200	Emilsson	Q12918	67.1139
Plasma	LAG3	P18627	rs3782735	12	6885076	A	G	0.154	0.025	4.3e-10	0.607	3200	Emilsson	P18627	37.9456
Plasma	LANCL1	O43813	rs187097936	2	211362949	C	G	0.781	0.103	3.7e-14	0.985	3200	Emilsson	O43813	57.4947
Plasma	LBP	P18428	rs73112473	20	37006729	C	T	1.009	0.043	2.4e-112	0.922	3200	Emilsson	P18428	550.612
Plasma	LEAP2	Q969E1	rs57880964	5	132210674	G	C	-0.3	0.033	4.1e-19	0.838	3200	Emilsson	Q969E1	82.6446
Plasma	LECT2	O14960	rs248160	5	135293512	T	C	-0.312	0.026	3.7e-33	0.67	3200	Emilsson	O14960	144
Plasma	LGALS3BP	Q08380	rs4789847	17	77004644	A	G	-0.196	0.033	3.9e-09	0.829	3200	Emilsson	Q08380	35.2764
Plasma	LGALS4	P56470	rs55945853	19	39230046	G	A	0.181	0.024	7.7e-14	0.51	3200	Emilsson	P56470	56.8767
Plasma	LGALS9	O00182	rs62055780	17	25971795	T	C	0.203	0.03	7.9e-12	0.753	3200	Emilsson	O00182	45.7878
Plasma	LGMN	Q99538	rs7140705	14	93224207	T	G	-0.268	0.045	3.6e-09	0.913	3200	Emilsson	Q99538	35.4686
Plasma	LILRA3	Q8N6C8	rs398217	19	54793038	A	G	1.243	0.02	1e-200	0.773	3200	Emilsson	Q8N6C8	3862.62
Plasma	LRP11	Q86VZ4	rs9371533	6	150210681	A	G	0.825	0.021	1e-200	0.376	3200	Emilsson	Q86VZ4	1543.37
Plasma	LRP12	Q9Y561	rs72679151	8	105627117	C	T	-0.211	0.03	2.6e-12	0.796	3200	Emilsson	Q9Y561	49.4678
Plasma	LRP8	Q14114	rs10218811	1	53805882	A	G	0.166	0.027	9.8e-10	0.725	3200	Emilsson	Q14114	37.7997
Plasma	LRRC4C	Q9HCJ2	rs998447	11	40310789	A	C	-0.137	0.024	2.2e-08	0.538	3200	Emilsson	Q9HCJ2	32.5851
Plasma	LSAMP	Q13449	rs17646258	3	116038249	C	T	0.222	0.031	1.5e-12	0.829	3200	Emilsson	Q13449	51.2841
Plasma	LYVE1	Q9Y5Y7	rs114527818	11	10619041	T	A	-0.369	0.055	3.3e-11	0.951	3200	Emilsson	Q9Y5Y7	45.0119
Plasma	MAN1A2	O60476	rs1289863	1	117854689	C	T	0.21	0.026	1.5e-15	0.692	3200	Emilsson	O60476	65.2367
Plasma	MAN1C1	Q9NR34	rs3767879	1	26070909	C	T	0.172	0.023	9.3e-14	0.465	3200	Emilsson	Q9NR34	55.9244
Plasma	MANF	P55145	rs1552074	3	51408051	T	C	0.391	0.035	2.6e-28	0.859	3200	Emilsson	P55145	124.801
Plasma	MENT	Q9BUN1	rs12759273	1	151045024	C	A	0.669	0.116	8.6e-09	0.988	3200	Emilsson	Q9BUN1	33.2611
Plasma	METTL24	Q5JXM2	rs12189608	6	110573292	A	T	0.378	0.061	7.4e-10	0.956	3200	Emilsson	Q5JXM2	38.3994
Plasma	NCAM2	O15394	rs2826851	21	22835946	A	G	-0.37	0.027	1.7e-42	0.733	3200	Emilsson	O15394	187.791
Plasma	NCR1	O76036	rs143981324	19	55419632	T	C	0.362	0.042	1.3e-17	0.904	3200	Emilsson	O76036	74.288
Plasma	NEGR1	Q7Z3B1	rs2220253	1	72565460	T	C	0.148	0.024	1.2e-09	0.545	3200	Emilsson	Q7Z3B1	38.0278
Plasma	NLGN2	Q8NFZ4	rs150452493	17	7303808	C	T	0.252	0.04	4.9e-10	0.9	3200	Emilsson	Q8NFZ4	39.69
Plasma	NMB	P08949	rs12912342	15	85248216	T	C	0.164	0.025	7.6e-11	0.661	3200	Emilsson	P08949	43.0336
Plasma	NPNT	Q6UXI9	rs78213340	4	106819613	T	C	0.314	0.049	1.7e-10	0.93	3200	Emilsson	Q6UXI9	41.0646
Plasma	NPTXR	O95502	rs12628473	22	39240717	A	G	-1.013	0.107	4.6e-21	0.987	3200	Emilsson	O95502	89.6296
Plasma	NQO2	P16083	rs138616686	6	3003970	A	G	0.435	0.025	3.8e-64	0.626	3200	Emilsson	P16083	302.76
Plasma	NTM	Q9P121	rs2511504	11	131196396	T	C	-0.381	0.023	1.7e-58	0.588	3200	Emilsson	Q9P121	274.406
Plasma	NTRK3	Q16288	rs9944243	15	88514162	T	G	-0.221	0.035	5.2e-10	0.879	3200	Emilsson	Q16288	39.8702
Plasma	OLFM1	Q99784	rs11103667	9	137978360	C	T	-0.193	0.032	2.6e-09	0.815	3200	Emilsson	Q99784	36.376
Plasma	OLFM2	O95897	rs56243392	19	10061960	A	T	-0.673	0.024	6e-157	0.651	3200	Emilsson	O95897	786.335
Plasma	OSCAR	Q8IYS5	rs4442925	19	54554950	T	C	0.138	0.024	1.3e-08	0.455	3200	Emilsson	Q8IYS5	33.0625
Plasma	OXT	P01178	rs877172	20	3049890	T	G	-0.669	0.024	5.6e-156	0.66	3200	Emilsson	P01178	777.016
Plasma	PCBD1	P61457	rs72818110	10	72614896	A	C	0.374	0.057	7.6e-11	0.951	3200	Emilsson	P61457	43.052
Plasma	PCDH9	Q9HC56	rs1927820	13	67774646	G	C	-0.266	0.033	2.2e-15	0.846	3200	Emilsson	Q9HC56	64.9734
Plasma	PCSK9	Q8NBP7	rs191448950	1	55584844	G	A	1.069	0.113	8.4e-21	0.989	3200	Emilsson	Q8NBP7	89.4949
Plasma	PCYOX1	Q9UHG3	rs2706762	2	70488470	C	T	0.79	0.032	1.4e-121	0.86	3200	Emilsson	Q9UHG3	609.473
Plasma	PDIA3	P30101	rs3110081	15	43995786	C	T	0.194	0.032	1.5e-09	0.821	3200	Emilsson	P30101	36.7539
Plasma	PDLIM4	P50479	rs6864922	5	131616290	C	T	0.676	0.048	1.5e-44	0.937	3200	Emilsson	P50479	198.34
Plasma	PEBP1	P30086	rs76597567	12	118584885	A	G	1.971	0.085	4e-111	0.982	3200	Emilsson	P30086	537.694
Plasma	PGLYRP2	Q96PD5	rs55866012	19	15578008	T	G	0.486	0.033	1.8e-47	0.842	3200	Emilsson	Q96PD5	216.893
Plasma	PIP	P12273	rs4726600	7	142881540	G	A	-0.188	0.027	7.8e-12	0.741	3200	Emilsson	P12273	48.4829
Plasma	PKDCC	Q504Y2	rs893812	2	42303114	C	T	-0.236	0.027	5.6e-18	0.731	3200	Emilsson	Q504Y2	76.4005
Plasma	PLAT	P00750	rs77346091	8	42020158	T	C	0.549	0.077	1.2e-12	0.973	3200	Emilsson	P00750	50.835
Plasma	PLAUR	Q03405	rs2302524	19	44156472	T	C	0.22	0.031	7.9e-13	0.82	3200	Emilsson	Q03405	50.3642
Plasma	PLXNA1	Q9UIW2	rs891762	3	126739012	G	T	-0.182	0.027	9.6e-12	0.318	3200	Emilsson	Q9UIW2	45.4376
Plasma	PNLIPRP2	P54317	rs7910135	10	118398046	C	A	-0.969	0.018	1e-200	0.493	3200	Emilsson	P54317	2898.03
Plasma	POSTN	Q15063	rs962462	13	38089171	A	G	0.244	0.025	8.6e-23	0.714	3200	Emilsson	Q15063	95.2576
Plasma	PRDX6	P30041	rs6671141	1	173446934	T	G	-0.413	0.034	8.8e-33	0.85	3200	Emilsson	P30041	147.551
Plasma	PREP	P48147	rs1051484	6	105726036	C	T	-0.453	0.032	7e-44	0.835	3200	Emilsson	P48147	200.399
Plasma	PROK2	Q9HC23	rs7644362	3	71829242	A	G	-1.001	0.025	1e-200	0.798	3200	Emilsson	Q9HC23	1603.2
Plasma	PRSS57	Q6UWY2	rs9304936	19	689590	G	C	0.599	0.026	7.5e-107	0.715	3200	Emilsson	Q6UWY2	530.771
Plasma	PSAP	P07602	rs7086891	10	73655350	G	A	0.619	0.025	3.6e-122	0.709	3200	Emilsson	P07602	613.058
Plasma	PSMB1	P20618	rs756519	6	170850862	G	A	0.412	0.023	8.1e-67	0.531	3200	Emilsson	P20618	320.877
Plasma	PTGR1	Q14914	rs112140014	9	114325849	G	C	-0.726	0.055	2.1e-38	0.952	3200	Emilsson	Q14914	174.24
Plasma	PTPRU	Q92729	rs2179795	1	29642318	G	T	0.154	0.028	3.8e-08	0.725	3200	Emilsson	Q92729	30.25
Plasma	PXDN	Q92626	rs34008669	2	1709779	G	A	0.158	0.023	1.8e-11	0.502	3200	Emilsson	Q92626	47.1909
Plasma	PYY	P10082	rs8074783	17	42028989	C	A	0.157	0.026	1.2e-09	0.641	3200	Emilsson	P10082	36.463
Plasma	PZP	P20742	rs7311982	12	9314857	C	T	0.5	0.019	2.7e-135	0.698	3200	Emilsson	P20742	692.521
Plasma	QPCT	Q16769	rs13027919	2	37567636	C	T	0.271	0.024	3.5e-28	0.538	3200	Emilsson	Q16769	127.502
Plasma	RAB6B	Q9NRW1	rs9813363	3	133604743	G	A	0.278	0.032	1.2e-17	0.825	3200	Emilsson	Q9NRW1	75.4727
Plasma	RBP4	P02753	rs36014035	10	95360027	A	C	0.147	0.025	7.2e-09	0.643	3200	Emilsson	P02753	34.5744
Plasma	RECQL	P46063	rs144436375	12	21515500	A	C	-0.935	0.086	9e-27	0.98	3200	Emilsson	P46063	118.202
Plasma	REG3G	Q6UW15	rs429694	2	79244586	A	C	-0.487	0.028	9.5e-63	0.794	3200	Emilsson	Q6UW15	302.511
Plasma	RNASE3	P12724	rs2771316	14	21430474	C	T	0.214	0.028	1.2e-14	0.723	3200	Emilsson	P12724	58.4133
Plasma	RNPEP	Q9H4A4	rs59698324	1	201965855	C	T	0.371	0.027	3.8e-42	0.725	3200	Emilsson	Q9H4A4	188.808
Plasma	RSPO4	Q2I0M5	rs6056847	20	1028346	G	A	-0.172	0.023	9e-14	0.575	3200	Emilsson	Q2I0M5	55.9244
Plasma	S100A7	P31151	rs3014860	1	153314782	A	G	-1.208	0.051	1.8e-114	0.948	3200	Emilsson	P31151	561.04
Plasma	SCUBE1	Q8IWY4	rs2744874	22	43715862	T	C	-0.27	0.036	3.8e-14	0.866	3200	Emilsson	Q8IWY4	56.25
Plasma	SELPLG	Q14242	rs73191242	12	109013956	G	A	0.209	0.03	2.1e-12	0.795	3200	Emilsson	Q14242	48.5344
Plasma	SEMA4C	Q9C0C4	rs112826173	2	97489654	A	G	0.713	0.09	4e-15	0.981	3200	Emilsson	Q9C0C4	62.7616
Plasma	SEMA4D	Q92854	rs45464494	9	91994433	C	T	1.278	0.041	1.5e-187	0.929	3200	Emilsson	Q92854	971.615
Plasma	SERPINA11	Q86U17	rs17090881	14	94913209	C	A	0.288	0.031	1.8e-20	0.835	3200	Emilsson	Q86U17	86.3101
Plasma	SFRP4	Q6FHJ7	rs75474297	7	37973124	T	A	-0.302	0.034	2.1e-18	0.855	3200	Emilsson	Q6FHJ7	78.8962
Plasma	SFTPB	P07988	rs1130866	2	85893741	A	G	-0.686	0.022	3.5e-189	0.466	3200	Emilsson	P07988	972.306
Plasma	SHANK3	Q9BYB0	rs6010042	22	51098764	G	A	-0.327	0.027	6.6e-33	0.748	3200	Emilsson	Q9BYB0	146.679
Plasma	SHBG	P04278	rs858519	17	7531965	T	C	-0.214	0.024	2.3e-18	0.474	3200	Emilsson	P04278	79.5069
Plasma	SHMT1	P34896	rs8067462	17	18263571	C	A	-0.3	0.025	1e-31	0.607	3200	Emilsson	P34896	144
Plasma	SLITRK3	O94933	rs62282371	3	164911694	T	G	0.345	0.038	3.7e-19	0.887	3200	Emilsson	O94933	82.4273
Plasma	SMPD1	P17405	rs1050239	11	6415463	G	A	0.31	0.026	1.8e-31	0.715	3200	Emilsson	P17405	142.16
Plasma	SOD3	P08294	rs2695234	4	24804238	G	A	-0.736	0.042	1.1e-64	0.919	3200	Emilsson	P08294	307.084
Plasma	SPINK1	P00995	rs4705205	5	147218813	T	C	-0.212	0.025	1.5e-17	0.573	3200	Emilsson	P00995	71.9104
Plasma	SPINK5	Q9NQ38	rs2052536	5	147504557	T	G	-0.152	0.026	3.3e-09	0.349	3200	Emilsson	Q9NQ38	34.1775
Plasma	SPON2	Q9BUD6	rs878323	4	1169813	T	G	-0.213	0.026	1.8e-16	0.687	3200	Emilsson	Q9BUD6	67.1139
Plasma	SRL	Q86TD4	rs8046884	16	4269558	C	G	0.15	0.024	6.3e-10	0.495	3200	Emilsson	Q86TD4	39.0625
Plasma	ST6GALNAC6	Q969X2	rs183995738	9	130542640	C	A	-0.715	0.107	3.1e-11	0.987	3200	Emilsson	Q969X2	44.6524
Plasma	SULT2A1	Q06520	rs296369	19	48371853	C	T	0.36	0.033	1.7e-27	0.843	3200	Emilsson	Q06520	119.008
Plasma	TF	P02787	rs4854760	3	133498741	A	G	-0.227	0.028	6.1e-16	0.735	3200	Emilsson	P02787	65.7258
Plasma	TGFB1	P01137	rs1800470	19	41858921	A	G	0.259	0.024	4.5e-26	0.621	3200	Emilsson	P01137	116.46
Plasma	THBS4	P35443	rs35351529	5	79390222	T	C	-0.298	0.044	2.3e-11	0.923	3200	Emilsson	P35443	45.8698
Plasma	TIMP2	P16035	rs2376999	17	76890864	A	G	0.418	0.037	3.3e-29	0.884	3200	Emilsson	P16035	127.629
Plasma	TMEM106B	Q9NUM4	rs10950398	7	12264871	A	G	-0.272	0.025	6.1e-27	0.393	3200	Emilsson	Q9NUM4	118.374
Plasma	TMEM132D	Q14C87	rs61943549	12	130092229	T	C	-0.486	0.055	1e-18	0.948	3200	Emilsson	Q14C87	78.0813
Plasma	TNFRSF10B	O14763	rs4871844	8	22879734	T	C	-0.143	0.026	4.3e-08	0.658	3200	Emilsson	O14763	30.25
Plasma	TNFRSF19	Q9NS68	rs3814787	13	24152370	G	C	-0.166	0.026	2.1e-10	0.714	3200	Emilsson	Q9NS68	40.7633
Plasma	TREM1	Q9NP99	rs3789204	6	41254741	G	T	-0.374	0.024	1.4e-54	0.693	3200	Emilsson	Q9NP99	242.84
Plasma	TREM2	Q9NZC2	rs114812713	6	41034000	G	C	0.36	0.057	3.1e-10	0.955	3200	Emilsson	Q9NZC2	39.8892
Plasma	TREML1	Q86YW5	rs62396317	6	41095817	A	G	0.211	0.038	2.9e-08	0.878	3200	Emilsson	Q86YW5	30.8317
Plasma	TXNDC15	Q96J42	rs78165052	5	134250596	C	T	-0.307	0.036	3.6e-17	0.875	3200	Emilsson	Q96J42	72.723
Plasma	TYMP	P19971	rs131798	22	50971509	G	T	0.204	0.03	1.8e-11	0.773	3200	Emilsson	P19971	46.24
Plasma	TYRO3	Q06418	rs2289743	15	41860698	C	G	-0.161	0.027	2.1e-09	0.691	3200	Emilsson	Q06418	35.5569
Plasma	UBASH3B	Q8TF42	rs10502249	11	122504251	G	T	0.187	0.027	1.1e-11	0.712	3200	Emilsson	Q8TF42	47.9684
Plasma	UGT1A6	P19224	rs111741722	2	234665983	A	G	0.265	0.027	1.8e-22	0.681	3200	Emilsson	P19224	96.3306
Plasma	ULBP3	Q9BZM4	rs17054300	6	150370552	G	A	0.171	0.028	1.7e-09	0.762	3200	Emilsson	Q9BZM4	37.2972
Plasma	UNC5D	Q6UXZ4	rs6468316	8	35237788	T	C	0.141	0.024	9.5e-09	0.417	3200	Emilsson	Q6UXZ4	34.5156
Plasma	UST	Q9Y2C2	rs11155591	6	149064986	C	T	0.149	0.026	1.2e-08	0.685	3200	Emilsson	Q9Y2C2	32.8417
Plasma	UXS1	Q8NBZ7	rs12617748	2	106836042	G	A	-0.219	0.036	1.7e-09	0.87	3200	Emilsson	Q8NBZ7	37.0069
Plasma	VAV1	P15498	rs56100731	19	6857245	C	T	0.363	0.048	5.6e-14	0.93	3200	Emilsson	P15498	57.1914
Plasma	VWA2	Q5GFL6	rs11595697	10	115905775	C	T	-0.431	0.042	7.8e-25	0.903	3200	Emilsson	Q5GFL6	105.307
Plasma	VWC2	Q2TAL6	rs79259707	7	49812564	C	A	0.34	0.035	1.3e-22	0.868	3200	Emilsson	Q2TAL6	94.3673
Plasma	WARS	P23381	rs941923	14	100813077	C	T	0.255	0.029	6.6e-18	0.766	3200	Emilsson	P23381	77.3187
Plasma	WFDC1	Q9HC57	rs400345	16	84328494	C	T	0.451	0.029	5.5e-54	0.791	3200	Emilsson	Q9HC57	241.856
Plasma	WFDC5	Q8TCV5	rs35017113	20	43692684	C	T	0.229	0.033	4.7e-12	0.843	3200	Emilsson	Q8TCV5	48.1552
Plasma	WFIKKN1	Q96NZ8	rs11248941	16	658271	G	T	-0.203	0.028	2.3e-13	0.732	3200	Emilsson	Q96NZ8	52.5625
Plasma	WISP2	O76076	rs1061098	20	43356156	C	T	0.213	0.022	4.8e-21	0.663	3200	Emilsson	O76076	93.7376
Plasma	XXYLT1	Q8NBI6	rs55947051	3	194783033	T	C	-0.248	0.033	8.6e-14	0.841	3200	Emilsson	Q8NBI6	56.4775
Plasma	ZG16B	Q96DA0	rs2190809	16	2880614	C	T	0.156	0.027	1.5e-08	0.725	3200	Emilsson	Q96DA0	33.3827

## Sheet: Table S2
Table S2. Results of MR analysis
Exposure	Outcome	Method	Nsnp	Beta	SE	Pval	Pve	P_fdr
ERAP1	Ankylosing spondylitis || id:ebi-a-GCST005529	Wald ratio	1	0.0673447	0.00560779	3.1818e-33	0.307736	2.00454e-31
IL23R	Ankylosing spondylitis || id:ebi-a-GCST005529	Wald ratio	1	0.227167	0.0219019	3.32438e-25	0.0216855	1.04718e-23
IL12B	Ankylosing spondylitis || id:ebi-a-GCST005529	Wald ratio	1	0.0771303	0.0147215	1.61184e-07	0.0412661	3.38487e-06
TYMP	Ankylosing spondylitis || id:ebi-a-GCST005529	Wald ratio	1	-0.0980328	0.0254922	0.000120257	0.0142442	0.00189406
IL7R	Ankylosing spondylitis || id:ebi-a-GCST005529	Wald ratio	1	0.0345845	0.0100563	0.000583682	0.0868549	0.00735439
CCL8	Ankylosing spondylitis || id:ebi-a-GCST005529	Inverse variance weighted	2	0.026095	0.00815334	0.00137177	0.11566	0.0144036
TNFAIP6	Ankylosing spondylitis || id:ebi-a-GCST005529	Wald ratio	1	-0.0212955	0.00767359	0.00551734	0.139344	0.0434491
IL18R1	Ankylosing spondylitis || id:ebi-a-GCST005529	Wald ratio	1	0.0147603	0.0052762	0.00514971	0.274607	0.0434491
HP	Ankylosing spondylitis || id:ebi-a-GCST005529	Wald ratio	1	0.0150939	0.00582198	0.00952608	0.229591	0.0666826
ACHE	Ankylosing spondylitis || id:ebi-a-GCST005529	Wald ratio	1	-0.0348599	0.0140798	0.0132905	0.0495275	0.0837301
LY9	Ankylosing spondylitis || id:ebi-a-GCST005529	Wald ratio	1	0.0238445	0.0102245	0.0196951	0.0801969	0.112499
FCGR3B	Ankylosing spondylitis || id:ebi-a-GCST005529	Wald ratio	1	0.0233133	0.0101347	0.0214283	0.0835054	0.112499
ERAP2	Ankylosing spondylitis || id:ebi-a-GCST005529	Wald ratio	1	0.00757215	0.00403453	0.060541	0.543075	0.237468
CTSH	Ankylosing spondylitis || id:ebi-a-GCST005529	Wald ratio	1	-0.0111748	0.00600809	0.0628913	0.249763	0.237468
HSP90B1	Ankylosing spondylitis || id:ebi-a-GCST005529	Wald ratio	1	0.0078032	0.00397314	0.0495313	0.524125	0.237468
IL1R1	Ankylosing spondylitis || id:ebi-a-GCST005529	Wald ratio	1	0.0529889	0.0275426	0.0543683	0.0121332	0.237468
CTRB1	Ankylosing spondylitis || id:ebi-a-GCST005529	Wald ratio	1	-0.0136928	0.00749875	0.0678479	0.17804	0.237468
RSPO3	Ankylosing spondylitis || id:ebi-a-GCST005529	Wald ratio	1	0.0282557	0.0152636	0.0641442	0.0354861	0.237468
POMGNT2	Ankylosing spondylitis || id:ebi-a-GCST005529	Wald ratio	1	-0.0260744	0.0160908	0.105135	0.0336146	0.348604
LMAN2L	Ankylosing spondylitis || id:ebi-a-GCST005529	Wald ratio	1	0.0269213	0.0168844	0.110837	0.0300207	0.349136
RNASE4	Ankylosing spondylitis || id:ebi-a-GCST005529	Wald ratio	1	0.0160793	0.0105905	0.128946	0.0673812	0.386837
SNCA	Ankylosing spondylitis || id:ebi-a-GCST005529	Wald ratio	1	0.0305964	0.0206688	0.138788	0.0203172	0.397439
ICOSLG	Ankylosing spondylitis || id:ebi-a-GCST005529	Wald ratio	1	0.0113176	0.00812187	0.163476	0.128651	0.416735
CRP	Ankylosing spondylitis || id:ebi-a-GCST005529	Wald ratio	1	0.0397146	0.0291987	0.173783	0.00802465	0.416735
GSN	Ankylosing spondylitis || id:ebi-a-GCST005529	Wald ratio	1	0.0333867	0.0245756	0.174295	0.0105919	0.416735
MSMB	Ankylosing spondylitis || id:ebi-a-GCST005529	Wald ratio	1	0.0058205	0.0042345	0.169273	0.449939	0.416735
IL7	Ankylosing spondylitis || id:ebi-a-GCST005529	Wald ratio	1	-0.0289745	0.0215411	0.178601	0.0200681	0.416735
LGALS9	Ankylosing spondylitis || id:ebi-a-GCST005529	Wald ratio	1	0.0306369	0.0234808	0.191973	0.0141068	0.43194
ICAM1	Ankylosing spondylitis || id:ebi-a-GCST005529	Wald ratio	1	-0.00416044	0.00346265	0.229549	0.701831	0.498675
MMP10	Ankylosing spondylitis || id:ebi-a-GCST005529	Wald ratio	1	0.0200752	0.0181181	0.267854	0.0294228	0.555684
IL1R2	Ankylosing spondylitis || id:ebi-a-GCST005529	Wald ratio	1	0.0112054	0.0104209	0.282252	0.0773224	0.555684
GP6	Ankylosing spondylitis || id:ebi-a-GCST005529	Wald ratio	1	0.00978	0.00898187	0.276216	0.125643	0.555684
PAM	Ankylosing spondylitis || id:ebi-a-GCST005529	Wald ratio	1	0.00945478	0.00941023	0.315025	0.0967752	0.564817
PDLIM4	Ankylosing spondylitis || id:ebi-a-GCST005529	Wald ratio	1	0.0100935	0.00987426	0.306683	0.0583639	0.564817
POGLUT1	Ankylosing spondylitis || id:ebi-a-GCST005529	Wald ratio	1	0.023273	0.0225757	0.302594	0.0197108	0.564817
SLAMF7	Ankylosing spondylitis || id:ebi-a-GCST005529	Wald ratio	1	0.0050969	0.00515454	0.322752	0.355831	0.564817
CCNH	Ankylosing spondylitis || id:ebi-a-GCST005529	Wald ratio	1	-0.0200692	0.0217028	0.355107	0.0177421	0.588731
GSTO1	Ankylosing spondylitis || id:ebi-a-GCST005529	Wald ratio	1	0.00451079	0.00478762	0.346101	0.376506	0.588731
UBASH3B	Ankylosing spondylitis || id:ebi-a-GCST005529	Wald ratio	1	-0.0224128	0.0253129	0.375925	0.0147688	0.607263
GP1BA	Ankylosing spondylitis || id:ebi-a-GCST005529	Wald ratio	1	0.0197469	0.0233815	0.398361	0.0138995	0.620143
LPA	Ankylosing spondylitis || id:ebi-a-GCST005529	Wald ratio	1	-0.00559731	0.00670147	0.403585	0.0978708	0.620143
INPP5B	Ankylosing spondylitis || id:ebi-a-GCST005529	Wald ratio	1	0.00824527	0.0117818	0.484031	0.074832	0.726047
C5	Ankylosing spondylitis || id:ebi-a-GCST005529	Wald ratio	1	0.0159572	0.0235851	0.498673	0.0162922	0.730614
COLEC12	Ankylosing spondylitis || id:ebi-a-GCST005529	Wald ratio	1	0.015867	0.0251367	0.527892	0.013912	0.755846
WARS	Ankylosing spondylitis || id:ebi-a-GCST005529	Wald ratio	1	-0.0117471	0.0198411	0.553812	0.0235921	0.758482
EBI3	Ankylosing spondylitis || id:ebi-a-GCST005529	Wald ratio	1	-0.00257041	0.00428359	0.548467	0.487853	0.758482
SIRPG	Ankylosing spondylitis || id:ebi-a-GCST005529	Wald ratio	1	-0.00950107	0.0166135	0.567399	0.0297979	0.760556
PPID	Ankylosing spondylitis || id:ebi-a-GCST005529	Wald ratio	1	-0.00479521	0.00893532	0.591504	0.107333	0.776349
ADAM23	Ankylosing spondylitis || id:ebi-a-GCST005529	Wald ratio	1	0.0048651	0.0102062	0.633589	0.0800238	0.812022
FCGR2B	Ankylosing spondylitis || id:ebi-a-GCST005529	Wald ratio	1	0.00180126	0.00419637	0.667746	0.516736	0.812022
IL16	Ankylosing spondylitis || id:ebi-a-GCST005529	Wald ratio	1	0.00397303	0.0100341	0.692141	0.073668	0.812022
IL11RA	Ankylosing spondylitis || id:ebi-a-GCST005529	Wald ratio	1	0.00788158	0.0174194	0.650938	0.0327624	0.812022
RNPEP	Ankylosing spondylitis || id:ebi-a-GCST005529	Wald ratio	1	-0.00511644	0.0122216	0.675481	0.0557152	0.812022
PTGFRN	Ankylosing spondylitis || id:ebi-a-GCST005529	Wald ratio	1	0.00210074	0.00537686	0.696019	0.274722	0.812022
PI3	Ankylosing spondylitis || id:ebi-a-GCST005529	Wald ratio	1	0.00478802	0.0136126	0.725038	0.0447614	0.830498
BST1	Ankylosing spondylitis || id:ebi-a-GCST005529	Wald ratio	1	0.00114647	0.00398178	0.7734	0.508499	0.854811
PKDCC	Ankylosing spondylitis || id:ebi-a-GCST005529	Wald ratio	1	0.00635119	0.0210963	0.763371	0.0233184	0.854811
LECT2	Ankylosing spondylitis || id:ebi-a-GCST005529	Wald ratio	1	-0.00320673	0.0129395	0.804269	0.0430622	0.873603
TLR4;LY96	Ankylosing spondylitis || id:ebi-a-GCST005529	Wald ratio	1	0.00144234	0.0102691	0.888301	0.0868515	0.932716
SIGLEC6	Ankylosing spondylitis || id:ebi-a-GCST005529	Wald ratio	1	-0.000919112	0.00642066	0.886172	0.185912	0.932716
UGT1A6	Ankylosing spondylitis || id:ebi-a-GCST005529	Wald ratio	1	0.00150974	0.0153678	0.921741	0.0292236	0.951962
LSAMP	Ankylosing spondylitis || id:ebi-a-GCST005529	Wald ratio	1	-0.00225169	0.0286861	0.937435	0.0157735	0.952555
PPP3CA;PPP3R1	Ankylosing spondylitis || id:ebi-a-GCST005529	Wald ratio	1	0.000543276	0.0108158	0.959939	0.0628805	0.959939

## Sheet: Table S3
Table S3. Results of gene co-localization analysis between 8 plasma proteins and AS
plasma protein	PPH0	PPH1	PPH2	PPH3	PPH4
TNFAIP6	8.23488e-109	0.262755	3.59861e-111	0.302562	0.434683
IL18R1	3.9857e-238	1.12908e-236	0.0328845	0.931525	0.0355907
IL23R	1.08282e-25	8.13571e-11	4.49343e-18	0.00237849	0.997622
ERAP1	0	1.74419e-272	3.30386e-38	1	1.00753e-09
IL7R	1.07563e-203	7.17388e-09	3.75672e-197	0.0240793	0.975921
IL12B	5.45101e-70	0.42563	5.97287e-70	0.466343	0.108027
TYMP	2.67817e-07	0.0580593	4.93869e-08	0.00977428	0.932166
CCL8	4.69e-06	0.386401	9.95e-08	0.416463	0.197131
H0: SNPs within the co localization region are not related to both traits.
H1: SNPs within the co localization region are related to the first trait, but not to the second one.
H2: There is a relationship between SNPs within the co localization region and the second trait, but not with the first one.
H3: There is a relationship between SNPs and two traits within the co localization region, but they are not the same locus.
H4: There is a correlation between SNPs and two traits within the co localization region, and they are located at the same locus.
Trait 1：proteins
Trait 2：ankylosing spondylitis

## Sheet: Table S4
Table S4. Results of Phase wide MR Analysis
exposure	outcome	method	nsnp	b	se	pval	lo_ci	up_ci	or	or_lci95	or_uci95	p_fdr
IL23R	Inflammatory bowel disease and other gastroenteritis and colitis	Wald ratio	1	-0.537273	0.141034	0.000139235	-0.8137	-0.260846	0.584339	0.443215	0.770399	0.108742
IL17R	Nasal polyps	Inverse variance weighted	19	-0.190376	0.0508127	0.000179237	-0.289968	-0.0907827	0.826649	0.748287	0.913216	0.280147
IL23R	Inflammation of eyelids	Inverse variance weighted	2	0.363482	0.112651	0.00125263	0.142686	0.584278	1.43833	1.15337	1.7937	0.932116
TYMP	Normal delivery	Wald ratio	1	0.234276	0.0745425	0.00167307	0.0881731	0.38038	1.26399	1.09218	1.46284	0.514533
TYMP	Atopic/contact dermatitis due to other or unspecified	Wald ratio	1	0.210849	0.0681531	0.00197644	0.0772686	0.344429	1.23473	1.08033	1.41118	0.514533
IL23R	Labyrinthitis	Inverse variance weighted	2	-0.601158	0.1955	0.0021052	-0.984338	-0.217978	0.548176	0.373686	0.804143	0.932116
IL17R	Allergic rhinitis	Inverse variance weighted	20	-0.264987	0.0872382	0.00238545	-0.435974	-0.0939996	0.767216	0.646635	0.910283	0.932116
IL17R	Dizziness and giddiness (Light-headedness and vertigo)	Inverse variance weighted	20	-0.124185	0.0422187	0.00326655	-0.206934	-0.0414365	0.883216	0.813074	0.95941	0.997864
IL23R	Regional enteritis	Wald ratio	1	-0.671592	0.228341	0.00326968	-1.11914	-0.224043	0.510895	0.32656	0.799281	0.638405
IL17R	Vitamin deficiency	Inverse variance weighted	20	-0.230883	0.0817831	0.00475602	-0.391178	-0.0705879	0.793832	0.67626	0.931846	0.997864
IL23R	Malunion and nonunion of fracture	Inverse variance weighted	2	0.438208	0.155381	0.00479906	0.133662	0.742755	1.54993	1.14301	2.10172	0.997864
TYMP	Convulsions	Wald ratio	1	0.185291	0.0660233	0.00500904	0.0558856	0.314697	1.20357	1.05748	1.36984	0.708558
IL23R	Sarcoidosis	Inverse variance weighted	2	0.888046	0.317424	0.00514735	0.265895	1.5102	2.43038	1.3046	4.52762	0.997864
TYMP	Parkinson's disease	Wald ratio	1	0.255574	0.0937105	0.00638602	0.0719015	0.439247	1.2912	1.07455	1.55154	0.708558
IL23R	Symptoms involving head and neck	Inverse variance weighted	2	0.270781	0.100998	0.00733878	0.072826	0.468736	1.31099	1.07554	1.59797	0.997864
IL23R	Ulcerative colitis	Wald ratio	1	-0.449966	0.167898	0.00736222	-0.779046	-0.120887	0.63765	0.458843	0.886135	0.708558
TYMP	Respiratory abnormalities	Wald ratio	1	0.340766	0.127787	0.00766076	0.0903029	0.591228	1.40602	1.09451	1.80621	0.708558
TYMP	Paroxysmal supraventricular tachycardia	Wald ratio	1	0.174642	0.0660233	0.0081652	0.0452366	0.304048	1.19082	1.04628	1.35533	0.708558
IL17R	Arrhythmia (cardiac) NOS	Inverse variance weighted	20	-0.270321	0.102252	0.00820141	-0.470736	-0.0699062	0.763135	0.624543	0.932481	0.997864
IL23R	Functional digestive disorders	Inverse variance weighted	2	0.100766	0.0388452	0.00948541	0.0246296	0.176903	1.10602	1.02494	1.19352	0.997864
TYMP	Cholelithiasis and cholecystitis	Wald ratio	1	0.0660233	0.0255574	0.00978507	0.0159308	0.116116	1.06825	1.01606	1.12313	0.741819
TYMP	Other disorders of bone and cartilage	Wald ratio	1	0.125657	0.0511148	0.0139584	0.0254722	0.225842	1.13389	1.0258	1.25338	0.741819
TYMP	Abnormal involuntary movements	Wald ratio	1	-0.255574	0.104359	0.0143262	-0.460119	-0.0510296	0.774472	0.631209	0.95025	0.741819
IL17R	Endocarditis	Inverse variance weighted	20	-0.282299	0.115407	0.0144403	-0.508497	-0.0561017	0.754048	0.601399	0.945443	0.997864
TYMP	Congestive heart failure (CHF) NOS	Wald ratio	1	-0.170383	0.0702829	0.0153404	-0.308137	-0.0326283	0.843342	0.734814	0.967898	0.741819
TYMP	Type 1 diabetes	Wald ratio	1	-0.149085	0.0617638	0.0157874	-0.270142	-0.028028	0.861496	0.763271	0.972361	0.741819
IL23R	Inflammation of the eye	Inverse variance weighted	2	0.233248	0.097113	0.0163139	0.042906	0.423589	1.26269	1.04384	1.52743	0.997864
TYMP	Congenital anomalies of urinary system	Wald ratio	1	-0.255574	0.106489	0.0163951	-0.464293	-0.0468553	0.774472	0.628579	0.954225	0.741819
TYMP	Perforation of tympanic membrane	Wald ratio	1	-0.234276	0.0979701	0.0167886	-0.426298	-0.0422549	0.791143	0.652922	0.958625	0.741819
TYMP	Esophageal bleeding (varices/hemorrhage)	Wald ratio	1	-0.183161	0.0766723	0.0168994	-0.333439	-0.0328839	0.832634	0.716456	0.967651	0.741819
TYMP	Hemorrhage of rectum and anus	Wald ratio	1	-0.0660233	0.0276872	0.017097	-0.12029	-0.0117564	0.936109	0.886663	0.988312	0.741819
IL17R	Other symptoms	Inverse variance weighted	20	0.192798	0.0814689	0.0179561	0.033119	0.352477	1.21264	1.03367	1.42259	0.997864
IL23R	Psoriasis vulgaris	Inverse variance weighted	2	0.36631	0.154969	0.0180906	0.0625702	0.67005	1.4424	1.06457	1.95433	0.997864
IL23R	Aphakia and other disorders of lens	Inverse variance weighted	2	-0.308289	0.130772	0.0184004	-0.564602	-0.0519766	0.734703	0.568587	0.949351	0.997864
TYMP	Rheumatism, unspecified and fibrositis	Wald ratio	1	-0.234276	0.1001	0.0192618	-0.430472	-0.0380806	0.791143	0.650202	0.962635	0.76893
IL23R	Hypertension complicating pregnancy, childbirth, and the puerperium	Inverse variance weighted	2	-0.396578	0.169619	0.0193847	-0.729031	-0.0641244	0.672618	0.482376	0.937888	0.997864
TYMP	Endocarditis	Wald ratio	1	-0.276872	0.119268	0.0202637	-0.510637	-0.0431068	0.758152	0.600113	0.957809	0.76893
IL23R	Other disorders of soft tissues	Inverse variance weighted	2	0.164726	0.071196	0.0206839	0.0251823	0.30427	1.17907	1.0255	1.35564	0.997864
IL17R	Disorders of adrenal glands	Inverse variance weighted	11	0.282393	0.122166	0.0208028	0.042947	0.52184	1.3263	1.04388	1.68512	0.997864
TYMP	Skin cancer	Wald ratio	1	0.0638935	0.0276872	0.0210163	0.00962663	0.11816	1.06598	1.00967	1.12542	0.76893
IL23R	Other disorders of liver	Inverse variance weighted	2	0.167279	0.0724963	0.0210317	0.0251863	0.309372	1.18208	1.02551	1.36257	0.997864
IL17R	Fracture of pelvis	Inverse variance weighted	20	-0.245299	0.106475	0.021233	-0.453989	-0.0366078	0.782471	0.63509	0.964054	0.997864
TYMP	Disorders of conjunctiva	Wald ratio	1	0.255574	0.112879	0.0235648	0.0343321	0.476816	1.2912	1.03493	1.61094	0.76893
TYMP	Chondrocalcinosis	Wald ratio	1	-0.29817	0.132047	0.0239416	-0.556981	-0.0393584	0.742175	0.572936	0.961406	0.76893
TYMP	Myalgia and myositis unspecified	Wald ratio	1	0.276872	0.123528	0.0250015	0.0347581	0.518986	1.319	1.03537	1.68032	0.76893
IL23R	Hypovolemia	Inverse variance weighted	2	0.235064	0.104882	0.0250115	0.0294955	0.440633	1.26499	1.02993	1.55369	0.997864
IL23R	Parkinson's disease	Inverse variance weighted	2	-0.366855	0.164435	0.0256807	-0.689147	-0.0445629	0.69291	0.502004	0.956415	0.997864
TYMP	Cholelithiasis	Wald ratio	1	0.0617638	0.0276872	0.0256964	0.00749684	0.116031	1.06371	1.00753	1.12303	0.76893
IL23R	Benign neoplasm of breast	Inverse variance weighted	2	-0.311921	0.139843	0.0257133	-0.586013	-0.0378294	0.732039	0.556542	0.962877	0.997864
TYMP	Noninflammatory disorders of ovary, fallopian tube, and broad ligament	Wald ratio	1	0.255574	0.115008	0.0262683	0.0301578	0.480991	1.2912	1.03062	1.61768	0.76893
IL17R	Cancer of bladder	Inverse variance weighted	20	-0.129163	0.0582355	0.0265592	-0.243304	-0.0150211	0.878831	0.784033	0.985091	0.997864
TYMP	Genitourinary congenital anomalies	Wald ratio	1	-0.174642	0.078802	0.0266767	-0.329094	-0.0201904	0.839757	0.719575	0.980012	0.76893
IL23R	Psoriasis	Inverse variance weighted	2	0.41318	0.186497	0.0267278	0.0476445	0.778715	1.51162	1.0488	2.17867	0.997864
IL17R	Other diseases of the teeth and supporting structures	Inverse variance weighted	20	0.121379	0.0550719	0.0275234	0.0134383	0.22932	1.12905	1.01353	1.25774	0.997864
TYMP	Crystal arthropathies	Wald ratio	1	-0.276872	0.125657	0.0275673	-0.52316	-0.0305837	0.758152	0.592645	0.969879	0.76893
IL23R	Rheumatoid arthritis	Inverse variance weighted	2	-0.185167	0.0841522	0.0277802	-0.350105	-0.0202282	0.830966	0.704614	0.979975	0.997864
IL17R	Vaginal enterocele, congenital or acquired	Inverse variance weighted	20	-0.242347	0.111327	0.0294882	-0.460548	-0.0241466	0.784784	0.630938	0.976143	0.997864
IL17R	Viral hepatitis	Inverse variance weighted	20	-0.200445	0.0926126	0.0304384	-0.381966	-0.0189243	0.818366	0.682518	0.981254	0.997864
TYMP	Periapical abscess	Wald ratio	1	-0.19807	0.0915807	0.0305573	-0.377568	-0.0185717	0.820312	0.685526	0.9816	0.822939
IL17R	Retinal vascular changes and abnomalities	Inverse variance weighted	20	-0.209605	0.09732	0.0312584	-0.400352	-0.0188575	0.810905	0.670084	0.981319	0.997864
IL17R	Vertiginous syndromes and other disorders of vestibular system	Inverse variance weighted	20	-0.0775015	0.0364194	0.0333347	-0.148883	-0.0061195	0.925426	0.86167	0.993899	0.997864
IL17R	Diseases of the jaws	Inverse variance weighted	20	0.198013	0.093299	0.0338089	0.0151465	0.380879	1.21898	1.01526	1.46357	0.997864
IL23R	Decreased white blood cell count	Inverse variance weighted	2	0.205364	0.097113	0.0344566	0.0150221	0.395705	1.22797	1.01514	1.48543	0.997864
IL23R	Neutropenia	Inverse variance weighted	2	0.205364	0.097113	0.0344566	0.0150221	0.395705	1.22797	1.01514	1.48543	0.997864
IL23R	Psoriasis and related disorders	Inverse variance weighted	2	0.427439	0.203075	0.0353055	0.0294128	0.825465	1.53333	1.02985	2.28294	0.997864
IL23R	Urinary tract infection	Inverse variance weighted	2	0.126423	0.0601158	0.0354672	0.00859556	0.24425	1.13476	1.00863	1.27666	0.997864
TYMP	Multiple sclerosis	Wald ratio	1	-0.178902	0.0851914	0.0357288	-0.345877	-0.0119268	0.836188	0.707599	0.988144	0.858029
IL23R	Cystitis and urethritis	Inverse variance weighted	2	-0.208662	0.0996926	0.0363446	-0.404059	-0.0132642	0.81167	0.667605	0.986823	0.997864
TYMP	Benign neoplasm of uterus	Wald ratio	1	-0.0660233	0.0319468	0.0387656	-0.128639	-0.00340766	0.936109	0.879291	0.996598	0.858029
IL23R	Symptoms and disorders of the joints	Inverse variance weighted	2	0.189883	0.0919225	0.0388578	0.00971526	0.370051	1.20911	1.00976	1.44781	0.997864
IL17R	Prolapse of vaginal walls	Inverse variance weighted	20	-0.0699014	0.0339879	0.039719	-0.136518	-0.00328524	0.932486	0.872391	0.99672	0.997864
IL17R	Abnormal function study of cardiovascular system	Inverse variance weighted	20	0.294511	0.143225	0.0397553	0.0137901	0.575232	1.34247	1.01389	1.77754	0.997864
IL23R	Type 2 diabetes with ophthalmic manifestations	Inverse variance weighted	2	-0.31477	0.15408	0.0410625	-0.616768	-0.0127729	0.729957	0.539686	0.987308	0.997864
TYMP	Irregular menstrual bleeding	Wald ratio	1	0.104359	0.0511148	0.0411846	0.00417438	0.204545	1.11	1.00418	1.22697	0.858029
TYMP	Extrapyramidal disease and abnormal movement disorders	Wald ratio	1	-0.212978	0.104359	0.0412691	-0.417523	-0.00843395	0.808174	0.658676	0.991602	0.858029
IL17R	Functional disorders of bladder	Inverse variance weighted	20	0.148815	0.0735445	0.0430252	0.00466754	0.292962	1.16046	1.00468	1.34039	0.997864
IL17R	Vitamin B-complex deficiencies	Inverse variance weighted	20	-0.208255	0.103763	0.0447467	-0.41163	-0.00487978	0.812	0.662569	0.995132	0.997864
IL23R	Amblyopia	Inverse variance weighted	2	-0.547948	0.273586	0.0451946	-1.08418	-0.0117201	0.578135	0.33818	0.988348	0.997864
IL17R	Pulmonary collapse; interstitial and compensatory emphysema	Inverse variance weighted	20	-0.12774	0.0638177	0.0453236	-0.252823	-0.00265732	0.880082	0.776606	0.997346	0.997864
TYMP	Uterine leiomyoma	Wald ratio	1	-0.0638935	0.0319468	0.0455003	-0.126509	-0.00127787	0.938105	0.881166	0.998723	0.858029
IL23R	Ulcer of esophagus	Inverse variance weighted	2	-0.154922	0.0776904	0.0461412	-0.307196	-0.00264923	0.856482	0.735507	0.997354	0.997864
IL23R	Other disorders of bone and cartilage	Inverse variance weighted	2	0.177976	0.089344	0.0463681	0.00286139	0.35309	1.1948	1.00287	1.42346	0.997864
IL23R	Burns	Inverse variance weighted	2	0.461375	0.23175	0.0464994	0.00714532	0.915605	1.58625	1.00717	2.49829	0.997864
IL17R	Malignant neoplasm of bladder	Inverse variance weighted	20	-0.124156	0.0626634	0.0475564	-0.246976	-0.00133542	0.883242	0.78116	0.998665	0.997864
IL17R	Chronic pharyngitis and nasopharyngitis	Inverse variance weighted	20	-0.181159	0.0920029	0.0489464	-0.361485	-0.000833351	0.834303	0.696641	0.999167	0.997864
TYMP	Intracerebral hemorrhage	Wald ratio	1	-0.234276	0.119268	0.049497	-0.468042	-0.000511148	0.791143	0.626228	0.999489	0.858029
IL23R	Unspecified monoarthritis	Inverse variance weighted	2	0.0912598	0.0466143	0.0502574	-0.00010411	0.182624	1.09555	0.999896	1.20036	0.997864
IL23R	Poisoning by psychotropic agents	Inverse variance weighted	2	0.245481	0.125587	0.0506222	-0.000669597	0.491632	1.27824	0.999331	1.63498	0.997864
TYMP	Sleep apnea	Wald ratio	1	0.0915807	0.0468553	0.0506367	-0.000255574	0.183417	1.09591	0.999744	1.20132	0.858029
IL17R	Cellulitis and abscess of fingers/toes	Inverse variance weighted	20	-0.231448	0.119089	0.0519562	-0.464862	0.00196539	0.793384	0.628222	1.00197	0.997864
IL17R	Paralytic ileus	Inverse variance weighted	20	0.241597	0.124594	0.0524926	-0.00260759	0.485802	1.27328	0.997396	1.62548	0.997864
IL23R	Spinal stenosis	Inverse variance weighted	2	-0.17806	0.0919225	0.0527376	-0.358228	0.00210842	0.836893	0.698914	1.00211	0.997864
TYMP	Disease of tricuspid valve	Wald ratio	1	-0.185291	0.0958403	0.0531951	-0.373138	0.00255574	0.830862	0.68857	1.00256	0.858029
TYMP	Nontoxic multinodular goiter	Wald ratio	1	-0.234276	0.121398	0.0536286	-0.472216	0.00366323	0.791143	0.623619	1.00367	0.858029
TYMP	Cerebral artery occlusion, with cerebral infarction	Wald ratio	1	0.155474	0.0809318	0.0547251	-0.00315208	0.314101	1.16821	0.996853	1.36903	0.858029
IL17R	Poisoning by antibiotics	Inverse variance weighted	20	0.0437389	0.0228096	0.0551663	-0.000967944	0.0884458	1.04471	0.999033	1.09247	0.997864
IL23R	Cystitis	Inverse variance weighted	2	-0.195647	0.102278	0.055761	-0.396111	0.00481736	0.822303	0.672932	1.00483	0.997864
TYMP	Ectropion or entropion	Wald ratio	1	0.183161	0.0958403	0.0559903	-0.00468553	0.371009	1.20101	0.995325	1.4492	0.858029
IL23R	Other intestinal obstruction	Inverse variance weighted	2	0.226888	0.118923	0.0564109	-0.00620215	0.459978	1.25469	0.993817	1.58404	0.997864
IL23R	Congestive heart failure (CHF) NOS	Inverse variance weighted	2	-0.236184	0.124305	0.0574277	-0.479821	0.00745319	0.789635	0.618894	1.00748	0.997864
TYMP	Gastrointestinal hemorrhage	Wald ratio	1	-0.0404659	0.0212978	0.0574331	-0.0822097	0.00127787	0.960342	0.921079	1.00128	0.858029
IL17R	Cancer of esophagus	Inverse variance weighted	20	-0.202372	0.106537	0.0574933	-0.411184	0.00644104	0.816791	0.662865	1.00646	0.997864
TYMP	Liver abscess and sequelae of chronic liver disease	Wald ratio	1	-0.19381	0.10223	0.0579821	-0.394181	0.00655974	0.823814	0.674232	1.00658	0.858029
IL23R	Intracerebral hemorrhage	Inverse variance weighted	2	0.402279	0.212325	0.0581406	-0.0138784	0.818436	1.49523	0.986217	2.26695	0.997864
IL23R	Subjective visual disturbances	Inverse variance weighted	2	-0.408748	0.216156	0.0586263	-0.832414	0.014918	0.664482	0.434998	1.01503	0.997864
TYMP	Congenital anomalies of great vessels	Wald ratio	1	0.140566	0.0745425	0.0593335	-0.00553744	0.286669	1.15092	0.994478	1.33198	0.858029
TYMP	Paroxysmal tachycardia, unspecified	Wald ratio	1	0.104359	0.0553744	0.0594818	-0.00417438	0.212893	1.11	0.995834	1.23725	0.858029
TYMP	Appendicitis	Wald ratio	1	-0.104359	0.0553744	0.0594818	-0.212893	0.00417438	0.900901	0.808242	1.00418	0.858029
TYMP	Occlusion and stenosis of precerebral arteries	Wald ratio	1	0.172513	0.0915807	0.0596027	-0.00698569	0.352011	1.18829	0.993039	1.42192	0.858029
TYMP	Bladder neck obstruction	Wald ratio	1	0.132047	0.0702829	0.0602735	-0.00570782	0.269801	1.14116	0.994308	1.3097	0.858029
IL23R	Abnormal findings on exam of gastrointestinal tract/ abdominal area	Inverse variance weighted	2	0.25878	0.138725	0.0621238	-0.0131218	0.530682	1.29535	0.986964	1.70009	0.997864
TYMP	Bronchitis	Wald ratio	1	-0.234276	0.125657	0.0622646	-0.480565	0.012012	0.791143	0.618434	1.01208	0.858029
TYMP	Melanomas of skin, dx or hx	Wald ratio	1	0.115008	0.0617638	0.0625934	-0.00604859	0.236065	1.12188	0.99397	1.26626	0.858029
TYMP	Melanomas of skin	Wald ratio	1	0.115008	0.0617638	0.0625934	-0.00604859	0.236065	1.12188	0.99397	1.26626	0.858029
TYMP	Other acute and subacute forms of ischemic heart disease	Wald ratio	1	0.170383	0.0915807	0.0628197	-0.00911548	0.349881	1.18576	0.990926	1.4189	0.858029
IL17R	Bladder neck obstruction	Inverse variance weighted	20	0.119401	0.0643207	0.0634054	-0.00666761	0.24547	1.12682	0.993355	1.27822	0.997864
TYMP	Vitamin B-complex deficiencies	Wald ratio	1	0.212978	0.115008	0.0640471	-0.0124379	0.438395	1.23736	0.987639	1.55022	0.858029
TYMP	Chronic pharyngitis and nasopharyngitis	Wald ratio	1	-0.185291	0.1001	0.0641604	-0.381487	0.0109045	0.830862	0.682845	1.01096	0.858029
IL23R	Diseases of white blood cells	Inverse variance weighted	2	0.165351	0.089344	0.0642097	-0.0097634	0.340465	1.17981	0.990284	1.4056	0.997864
IL23R	Ankylosing spondylitis	Inverse variance weighted	2	0.399307	0.216156	0.0647023	-0.0243588	0.822973	1.49079	0.975935	2.27726	0.997864
IL23R	Retinal vascular changes and abnomalities	Inverse variance weighted	2	0.348759	0.189042	0.0650562	-0.0217642	0.719282	1.41731	0.978471	2.05296	0.997864
IL17R	Genital prolapse	Inverse variance weighted	20	-0.0504993	0.0273824	0.0651507	-0.104169	0.00317027	0.950755	0.901073	1.00318	0.997864
IL23R	Lipoma of skin and subcutaneous tissue	Inverse variance weighted	2	-0.149274	0.081575	0.067264	-0.309161	0.0106124	0.861333	0.734062	1.01067	0.997864
TYMP	Degenerative disease of the spinal cord	Wald ratio	1	-0.136306	0.0745425	0.0674638	-0.282409	0.00979701	0.872575	0.753965	1.00985	0.858029
TYMP	Raynaud's syndrome	Wald ratio	1	-0.170383	0.0937105	0.0690363	-0.354055	0.0132899	0.843342	0.701836	1.01338	0.858029
TYMP	Disorders of mineral metabolism	Wald ratio	1	0.123528	0.0681531	0.069909	-0.0100526	0.257108	1.13148	0.989998	1.29318	0.858029
TYMP	Rash and other nonspecific skin eruption	Wald ratio	1	-0.123528	0.0681531	0.069909	-0.257108	0.0100526	0.883797	0.773285	1.0101	0.858029
IL23R	Curvature of spine	Inverse variance weighted	2	-0.297653	0.164435	0.0702715	-0.619945	0.0246394	0.742559	0.537974	1.02495	0.997864
TYMP	Leukemia	Wald ratio	1	-0.138436	0.0766723	0.0709878	-0.288714	0.0118416	0.870719	0.749227	1.01191	0.858029
TYMP	Benign neoplasm of unspecified sites	Wald ratio	1	-0.115008	0.0638935	0.0718606	-0.24024	0.010223	0.891359	0.786439	1.01028	0.858029
IL23R	Diseases of nail, NOS	Inverse variance weighted	2	-0.276864	0.15408	0.072354	-0.578862	0.0251329	0.758157	0.560536	1.02545	0.997864
IL17R	Manlignant and unknown neoplasms of brain and nervous system	Inverse variance weighted	20	-0.200122	0.111399	0.072423	-0.418464	0.0182193	0.818631	0.658057	1.01839	0.997864
TYMP	Other benign neoplasm of connective and other soft tissue	Wald ratio	1	-0.168253	0.0937105	0.0725813	-0.351926	0.0154196	0.84514	0.703332	1.01554	0.858029
TYMP	Acute appendicitis	Wald ratio	1	-0.110749	0.0617638	0.0729564	-0.231806	0.0103082	0.895164	0.7931	1.01036	0.858029
IL17R	Chronic pancreatitis	Inverse variance weighted	20	-0.225101	0.125879	0.0737387	-0.471824	0.0216221	0.798436	0.623863	1.02186	0.997864
TYMP	Diaphragmatic hernia	Wald ratio	1	0.0362063	0.0204459	0.0765884	-0.00386769	0.0762804	1.03687	0.99614	1.07927	0.858029
TYMP	Empyema and pneumothorax	Wald ratio	1	-0.161864	0.0915807	0.0771543	-0.341362	0.0176346	0.850557	0.710802	1.01779	0.858029
IL17R	Other disorders of stomach and duodenum	Inverse variance weighted	19	-0.0892973	0.0505283	0.0771825	-0.188333	0.00973817	0.914574	0.828339	1.00979	0.997864
IL23R	Chronic liver disease and cirrhosis	Inverse variance weighted	2	0.182608	0.103578	0.0778998	-0.0204044	0.38562	1.20034	0.979802	1.47053	0.997864
TYMP	Abnormal heart sounds	Wald ratio	1	-0.172513	0.0979701	0.0782605	-0.364534	0.0195088	0.841548	0.69452	1.0197	0.858029
IL17R	Chronic cystitis	Inverse variance weighted	20	-0.167142	0.0950413	0.0786412	-0.353423	0.0191389	0.846079	0.70228	1.01932	0.997864
IL17R	Gingival and periodontal diseases	Inverse variance weighted	20	-0.121109	0.0690432	0.0794132	-0.256433	0.0142159	0.885938	0.773806	1.01432	0.997864
IL23R	Cardiac arrest	Inverse variance weighted	2	0.31733	0.181273	0.080021	-0.037965	0.672626	1.37346	0.962747	1.95938	0.997864
TYMP	Other disorders of tympanic membrane	Wald ratio	1	-0.149085	0.0851914	0.0801183	-0.31606	0.0178902	0.861496	0.729016	1.01805	0.858029
TYMP	Cholelithiasis with other cholecystitis	Wald ratio	1	0.0745425	0.0425957	0.0801183	-0.0089451	0.15803	1.07739	0.991095	1.1712	0.858029
TYMP	Symptoms and disorders of the joints	Wald ratio	1	-0.089451	0.0511148	0.0801183	-0.189636	0.0107341	0.914433	0.82726	1.01079	0.858029
TYMP	Hemorrhage or hematoma complicating a procedure	Wald ratio	1	-0.0745425	0.0425957	0.0801183	-0.15803	0.0089451	0.928168	0.853824	1.00899	0.858029
IL23R	Other derangement of joint	Inverse variance weighted	2	-0.21709	0.124305	0.0807358	-0.460727	0.0265475	0.804858	0.630825	1.0269	0.997864
TYMP	Vitamin deficiency	Wald ratio	1	0.159734	0.0915807	0.0811267	-0.0197644	0.339232	1.1732	0.98043	1.40387	0.858029
IL17R	Hydronephrosis	Inverse variance weighted	20	0.120022	0.0688313	0.0812094	-0.0148874	0.254931	1.12752	0.985223	1.29037	0.997864
TYMP	Bursitis	Wald ratio	1	-0.185291	0.106489	0.081859	-0.39401	0.0234276	0.830862	0.674347	1.0237	0.858029
TYMP	Other diseases of blood and blood-forming organs	Wald ratio	1	0.0851914	0.0489851	0.0820118	-0.0108193	0.181202	1.08893	0.989239	1.19866	0.858029
TYMP	Other disorders of soft tissues	Wald ratio	1	-0.0702829	0.0404659	0.082415	-0.149596	0.00903029	0.93213	0.861056	1.00907	0.858029
TYMP	Arterial embolism and thrombosis	Wald ratio	1	-0.181032	0.104359	0.082795	-0.385576	0.0235128	0.834409	0.680059	1.02379	0.858029
IL17R	Other complications of pregnancy NEC	Inverse variance weighted	20	-0.137044	0.0790716	0.0830672	-0.292024	0.0179366	0.871932	0.746751	1.0181	0.997864
IL23R	Mechanical complication of unspecified genitourinary device, implant, and graft	Inverse variance weighted	2	0.27246	0.157965	0.0845613	-0.0371514	0.582071	1.31319	0.96353	1.78974	0.997864
IL23R	Abnormal results of function study of liver	Inverse variance weighted	2	0.162872	0.0945075	0.084821	-0.022363	0.348107	1.17689	0.977885	1.41638	0.997864
IL23R	Polyarteritis nodosa and allied conditions	Inverse variance weighted	2	0.330229	0.191627	0.0848369	-0.045361	0.705819	1.39129	0.955652	2.0255	0.997864
TYMP	Malignant neoplasm of ovary	Wald ratio	1	-0.117138	0.0681531	0.0856599	-0.250718	0.0164419	0.889462	0.778242	1.01658	0.858029
TYMP	Abnormal function study of cardiovascular system	Wald ratio	1	-0.234276	0.136306	0.0856599	-0.501437	0.0328839	0.791143	0.60566	1.03343	0.858029
TYMP	Sleep disorders	Wald ratio	1	0.0766723	0.0447255	0.0864763	-0.0109897	0.164334	1.07969	0.98907	1.17861	0.858029
TYMP	Epilepsy, recurrent seizures, convulsions	Wald ratio	1	0.0766723	0.0447255	0.0864763	-0.0109897	0.164334	1.07969	0.98907	1.17861	0.858029
IL17R	Atrioventricular [AV] block	Inverse variance weighted	20	-0.106579	0.0623923	0.0875991	-0.228868	0.0157103	0.898904	0.795434	1.01583	0.997864
IL23R	Type 2 diabetes	Inverse variance weighted	2	0.0729095	0.0427297	0.0879534	-0.0108408	0.15666	1.07563	0.989218	1.1696	0.997864
IL17R	Irregular menstrual bleeding	Inverse variance weighted	20	0.0804864	0.0471802	0.0880197	-0.0119867	0.17296	1.08381	0.988085	1.18882	0.997864
IL17R	Cancer of brain and nervous system	Inverse variance weighted	20	-0.210414	0.124095	0.0899652	-0.45364	0.0328131	0.810249	0.635311	1.03336	0.997864
TYMP	Osteomyelitis, periostitis, and other infections involving bone	Wald ratio	1	0.212978	0.125657	0.0900915	-0.0333098	0.459267	1.23736	0.967239	1.58291	0.858029
IL23R	Skull and face fracture and other intercranial injury	Inverse variance weighted	2	0.171142	0.100998	0.0901669	-0.026813	0.369097	1.18666	0.973543	1.44643	0.997864
TYMP	Prolapse of vaginal vault after hysterectomy	Wald ratio	1	0.234276	0.138436	0.0905873	-0.0370583	0.505611	1.26399	0.96362	1.658	0.858029
TYMP	Displacement of intervertebral disc	Wald ratio	1	-0.234276	0.138436	0.0905873	-0.505611	0.0370583	0.791143	0.603137	1.03775	0.858029
IL17R	Noninfectious gastroenteritis	Inverse variance weighted (multiplicative random effects)	19	-0.0599405	0.0354219	0.0906099	-0.129367	0.00948635	0.941821	0.878651	1.00953	0.997864
TYMP	Voice disturbance	Wald ratio	1	-0.161864	0.0958403	0.0912407	-0.349711	0.0259834	0.850557	0.704892	1.02632	0.858029
IL17R	Back pain	Inverse variance weighted (multiplicative random effects)	20	0.0658634	0.0390122	0.0913582	-0.0106005	0.142327	1.06808	0.989455	1.15295	0.997864
IL23R	Other retinal disorders	Inverse variance weighted	2	0.150832	0.089344	0.0913703	-0.0242825	0.325946	1.1628	0.97601	1.38534	0.997864
TYMP	Malignant neoplasm of rectum, rectosigmoid junction, and anus	Wald ratio	1	0.115008	0.0681531	0.0915072	-0.0185717	0.248588	1.12188	0.9816	1.28221	0.858029
TYMP	Gram negative septicemia	Wald ratio	1	-0.183161	0.108619	0.0917429	-0.396055	0.0297318	0.832634	0.67297	1.03018	0.858029
IL17R	Cancer within the respiratory system	Inverse variance weighted	20	0.100776	0.0597989	0.09194	-0.0164297	0.217982	1.10603	0.983705	1.24356	0.997864
IL23R	Diabetes mellitus	Inverse variance weighted	2	0.0696833	0.0414075	0.0924006	-0.0114753	0.150842	1.07217	0.98859	1.16281	0.997864
IL23R	Other abnormality of urination	Inverse variance weighted	2	0.213479	0.126887	0.0924843	-0.0352192	0.462177	1.23798	0.965394	1.58753	0.997864
TYMP	Primary angle-closure glaucoma	Wald ratio	1	-0.2002	0.119268	0.0932356	-0.433965	0.0335654	0.818567	0.647935	1.03414	0.858029
IL17R	Cancer of urinary organs (incl. kidney and bladder)	Inverse variance weighted	20	-0.0763998	0.045662	0.0942961	-0.165897	0.0130978	0.926446	0.847133	1.01318	0.997864
IL17R	Inguinal hernia	Inverse variance weighted	20	-0.0406914	0.0243467	0.0946571	-0.088411	0.00702825	0.960125	0.915385	1.00705	0.997864
IL17R	Aphasia/speech disturbance	Inverse variance weighted	20	-0.138954	0.0831915	0.094863	-0.302009	0.0241019	0.870268	0.739331	1.02439	0.997864
TYMP	Cancer, suspected or other	Wald ratio	1	-0.0425957	0.0255574	0.0955807	-0.0926882	0.00749684	0.958299	0.911478	1.00753	0.858029
TYMP	Malignant neoplasm, other	Wald ratio	1	-0.0425957	0.0255574	0.0955807	-0.0926882	0.00749684	0.958299	0.911478	1.00753	0.858029
TYMP	Disorders of external ear	Wald ratio	1	-0.138436	0.0830616	0.0955807	-0.301237	0.0243647	0.870719	0.739903	1.02466	0.858029
IL17R	Lymphadenitis	Inverse variance weighted	20	0.0920641	0.055455	0.0968824	-0.0166277	0.200756	1.09644	0.98351	1.22233	0.997864
IL23R	Obstruction of bile duct	Inverse variance weighted	2	0.323911	0.1955	0.0975537	-0.0592696	0.707091	1.38252	0.942453	2.02808	0.997864
IL17R	Effects of other external causes	Inverse variance weighted	20	-0.0727886	0.0439662	0.0978117	-0.158962	0.0133852	0.929797	0.853028	1.01348	0.997864
IL23R	Periapical abscess	Inverse variance weighted	2	-0.265674	0.16055	0.0979703	-0.580352	0.049004	0.766689	0.559701	1.05022	0.997864
TYMP	Hearing loss	Wald ratio	1	-0.0809318	0.0489851	0.0984991	-0.176943	0.0150789	0.922257	0.837828	1.01519	0.868731
IL17R	Other disorders of gallbladder	Inverse variance weighted (multiplicative random effects)	20	-0.162584	0.098496	0.0988072	-0.355636	0.0304684	0.849945	0.700728	1.03094	0.997864
IL23R	Asthma	Inverse variance weighted	2	-0.0605412	0.0367716	0.0996792	-0.132614	0.0115312	0.941255	0.875803	1.0116	0.997864
IL17R	Disorders of the pituitary gland and its hypothalamic control	Inverse variance weighted	20	0.2071	0.125795	0.0996965	-0.0394585	0.453658	1.23011	0.96131	1.57406	0.997864
TYMP	Calculus of lower urinary tract	Wald ratio	1	0.185291	0.112879	0.100692	-0.0359508	0.406533	1.20357	0.964688	1.5016	0.868731
IL17R	Other disorders of intestine	Inverse variance weighted	20	-0.0845639	0.051536	0.100824	-0.185575	0.0164467	0.918913	0.830627	1.01658	0.997864
IL17R	Open wounds of extremities	Inverse variance weighted	20	0.0720567	0.0439754	0.101303	-0.0141351	0.158249	1.07472	0.985964	1.17146	0.997864
IL23R	Other acquired musculoskeletal deformity	Inverse variance weighted	2	-0.205491	0.125587	0.101788	-0.451642	0.0406592	0.814247	0.636582	1.0415	0.997864
IL23R	Symptoms involving digestive system	Inverse variance weighted	2	-0.0719116	0.043993	0.10213	-0.158138	0.0143148	0.930613	0.853732	1.01442	0.997864
TYMP	Asthma	Wald ratio	1	-0.0340766	0.0208719	0.102542	-0.0749855	0.00683235	0.966498	0.927757	1.00686	0.868731
IL23R	Open wounds of extremities	Inverse variance weighted	2	-0.147574	0.0906012	0.103349	-0.325152	0.0300044	0.862799	0.722417	1.03046	0.997864
TYMP	Malignant neoplasm of ovary and other uterine adnexa	Wald ratio	1	-0.110749	0.0681531	0.104163	-0.244329	0.0228313	0.895164	0.78323	1.02309	0.868731
IL23R	Stricture of artery	Inverse variance weighted	2	0.302818	0.186457	0.104363	-0.062638	0.668274	1.35367	0.939283	1.95087	0.997864
IL23R	Rheumatoid arthritis and other inflammatory polyarthropathies	Inverse variance weighted	2	-0.14553	0.0898585	0.105329	-0.321653	0.0305924	0.864564	0.72495	1.03107	0.997864
TYMP	Uterine/Uterovaginal prolapse	Wald ratio	1	0.0724127	0.0447255	0.105437	-0.0152493	0.160075	1.0751	0.984866	1.1736	0.868731
IL23R	Bursitis	Inverse variance weighted	2	0.304567	0.189042	0.107158	-0.0659566	0.67509	1.35604	0.936171	1.96421	0.997864
IL17R	Fracture of ankle and foot	Inverse variance weighted	20	0.0988483	0.0613574	0.107174	-0.0214121	0.219109	1.1039	0.978815	1.24497	0.997864
IL17R	Blood in stool	Inverse variance weighted (multiplicative random effects)	20	0.125681	0.078196	0.107997	-0.0275827	0.278946	1.13392	0.972794	1.32174	0.997864
IL23R	Psoriatic arthropathy	Inverse variance weighted	2	0.522598	0.325231	0.108086	-0.114854	1.16005	1.6864	0.891496	3.1901	0.997864
TYMP	Hematemesis	Wald ratio	1	-0.112879	0.0702829	0.108261	-0.250633	0.0248759	0.893259	0.778308	1.02519	0.868731
IL17R	Hematuria	Inverse variance weighted	20	-0.0419141	0.0261011	0.108309	-0.0930722	0.009244	0.958952	0.911128	1.00929	0.997864
IL23R	Miscarriage; stillbirth	Inverse variance weighted	2	0.128649	0.080267	0.108987	-0.0286743	0.285972	1.13729	0.971733	1.33106	0.997864
TYMP	Complications of surgical and medical procedures	Wald ratio	1	0.0511148	0.0319468	0.109599	-0.0115008	0.113731	1.05244	0.988565	1.12045	0.868731
TYMP	Overweight, obesity and other hyperalimentation	Wald ratio	1	0.0511148	0.0319468	0.109599	-0.0115008	0.113731	1.05244	0.988565	1.12045	0.868731
TYMP	Other aneurysm	Wald ratio	1	0.119268	0.0745425	0.109599	-0.0268353	0.265371	1.12667	0.973522	1.30391	0.868731
IL23R	Other disorders of eye	Inverse variance weighted	2	-0.142766	0.089344	0.110056	-0.317881	0.0323479	0.866957	0.72769	1.03288	0.997864
IL17R	Erythematous conditions	Inverse variance weighted	20	-0.101473	0.0636114	0.110666	-0.226152	0.023205	0.903505	0.797597	1.02348	0.997864
IL17R	Pain in joint	Inverse variance weighted	20	-0.0514205	0.0323083	0.111484	-0.114745	0.0119038	0.949879	0.891594	1.01197	0.997864
IL17R	Calculus of kidney	Inverse variance weighted (multiplicative random effects)	20	0.10762	0.0676863	0.11184	-0.0250456	0.240285	1.11362	0.975265	1.27161	0.997864
TYMP	Bronchiectasis	Wald ratio	1	0.115008	0.0724127	0.112233	-0.0269205	0.256937	1.12188	0.973439	1.29296	0.868731
IL23R	Swelling of limb	Inverse variance weighted	2	0.184964	0.116471	0.112269	-0.0433183	0.413247	1.20318	0.957607	1.51172	0.997864
TYMP	Angina pectoris	Wald ratio	1	0.0404659	0.0255574	0.113346	-0.00962663	0.0905585	1.0413	0.99042	1.09479	0.868731
TYMP	Chronic fatigue syndrome	Wald ratio	1	-0.20233	0.127787	0.113346	-0.452792	0.0481331	0.816826	0.63585	1.04931	0.868731
IL23R	Hypothyroidism	Inverse variance weighted	2	0.0757312	0.04788	0.113721	-0.0181135	0.169576	1.07867	0.98205	1.1848	0.997864
TYMP	Nonspecific abnormal findings on radiological and other examination of other intrathoracic organs (echocardiogram, etc)	Wald ratio	1	-0.208719	0.132047	0.113959	-0.46753	0.0500925	0.811623	0.626548	1.05137	0.868731
IL23R	Effects of other external causes	Inverse variance weighted	2	0.134988	0.0854595	0.114209	-0.0325128	0.302488	1.14452	0.96801	1.35322	0.997864
IL23R	Fracture of upper limb	Inverse variance weighted	2	0.095931	0.0608395	0.114844	-0.0233143	0.215176	1.10068	0.976955	1.24008	0.997864
IL17R	Epistaxis or throat hemorrhage	Inverse variance weighted (multiplicative random effects)	20	0.116222	0.0737195	0.1149	-0.028268	0.260713	1.12325	0.972128	1.29785	0.997864
IL23R	Peripheral vascular disease	Inverse variance weighted	2	0.140705	0.089344	0.115286	-0.0344088	0.31582	1.15109	0.966176	1.37138	0.997864
TYMP	Diseases of pulp and periapical tissues	Wald ratio	1	-0.117138	0.0745425	0.116083	-0.263241	0.0289651	0.889462	0.768556	1.02939	0.868731
IL17R	Disorders of lacrimal system	Inverse variance weighted	20	0.0950868	0.0606498	0.116928	-0.0237868	0.21396	1.09975	0.976494	1.23857	0.997864
IL17R	Edema	Inverse variance weighted	20	-0.110291	0.0706525	0.118515	-0.24877	0.0281877	0.895573	0.779759	1.02859	0.997864
IL23R	Inguinal hernia	Inverse variance weighted	2	0.0769382	0.0493148	0.118725	-0.0197187	0.173595	1.07998	0.980474	1.18957	0.997864
TYMP	Ileostomy status	Wald ratio	1	0.119268	0.0766723	0.119814	-0.0310097	0.269546	1.12667	0.969466	1.30937	0.868731
IL23R	Back pain	Inverse variance weighted	2	-0.0844032	0.0543833	0.120661	-0.190994	0.0221881	0.919061	0.826137	1.02244	0.997864
TYMP	Retinal vascular changes and abnomalities	Wald ratio	1	-0.168253	0.108619	0.121377	-0.381146	0.0446403	0.84514	0.683078	1.04565	0.868731
IL23R	Other upper respiratory disease	Inverse variance weighted	2	0.132249	0.0854595	0.121741	-0.0352516	0.29975	1.14139	0.965363	1.34952	0.997864
IL23R	Late pregnancy and failed induction	Inverse variance weighted	2	0.246415	0.159265	0.121816	-0.0657455	0.558575	1.27943	0.936369	1.74818	0.997864
TYMP	Cellulitis and abscess of face/neck	Wald ratio	1	-0.210849	0.136306	0.121893	-0.478009	0.0563115	0.809897	0.620017	1.05793	0.868731
TYMP	Carcinoma in situ of skin	Wald ratio	1	-0.187421	0.121398	0.122622	-0.425361	0.0505185	0.829095	0.653534	1.05182	0.868731
IL17R	Sebaceous cyst	Inverse variance weighted	20	0.0518023	0.0336626	0.123836	-0.0141764	0.117781	1.05317	0.985924	1.125	0.997864
IL23R	Secondary malignant neoplasm of liver	Inverse variance weighted	2	0.167179	0.108767	0.124282	-0.0460033	0.380362	1.18197	0.955039	1.46281	0.997864
IL17R	Other specified nonpsychotic and/or transient mental disorders	Inverse variance weighted	20	-0.173509	0.112906	0.124353	-0.394804	0.0477865	0.84071	0.673812	1.04895	0.997864
TYMP	Other non-epithelial cancer of skin	Wald ratio	1	0.0489851	0.0319468	0.125194	-0.0136306	0.111601	1.0502	0.986462	1.11807	0.868731
TYMP	Obesity	Wald ratio	1	0.0489851	0.0319468	0.125194	-0.0136306	0.111601	1.0502	0.986462	1.11807	0.868731
TYMP	Sciatica	Wald ratio	1	-0.0979701	0.0638935	0.125194	-0.223201	0.0272612	0.906676	0.799954	1.02764	0.868731
IL17R	Diseases of pulp and periapical tissues	Inverse variance weighted	20	0.115789	0.0755644	0.125442	-0.0323169	0.263895	1.12276	0.9682	1.30199	0.997864
IL17R	Degeneration of intervertebral disc	Inverse variance weighted	20	0.0839354	0.0547929	0.125556	-0.0234588	0.19133	1.08756	0.976814	1.21086	0.997864
IL23R	Other hypertrophic and atrophic conditions of skin	Inverse variance weighted	2	-0.152056	0.099287	0.12565	-0.346659	0.0425461	0.85894	0.707047	1.04346	0.997864
IL17R	Rash and other nonspecific skin eruption	Inverse variance weighted	20	-0.101128	0.0660493	0.125744	-0.230585	0.0283285	0.903817	0.794069	1.02873	0.997864
IL17R	Inflammatory disease of breast	Inverse variance weighted	20	-0.161817	0.106028	0.126969	-0.369633	0.045999	0.850597	0.690988	1.04707	0.997864
IL17R	Allergy/adverse effect of penicillin	Inverse variance weighted	20	0.0351099	0.0230527	0.127752	-0.0100734	0.0802932	1.03573	0.989977	1.0836	0.997864
TYMP	Effects of other external causes	Wald ratio	1	0.0745425	0.0489851	0.128074	-0.0214682	0.170553	1.07739	0.978761	1.18596	0.868731
IL17R	Fracture of foot	Inverse variance weighted	20	0.106664	0.0701167	0.1282	-0.0307646	0.244093	1.11256	0.969704	1.27646	0.997864
IL23R	Swelling, mass, or lump in head and neck [Space-occupying lesion, intracranial NOS]	Inverse variance weighted	2	0.277661	0.182573	0.128304	-0.0801811	0.635503	1.32004	0.922949	1.88797	0.997864
IL17R	Asthma	Inverse variance weighted (multiplicative random effects)	19	-0.042525	0.028073	0.129823	-0.0975481	0.012498	0.958367	0.907059	1.01258	0.997864
TYMP	Benign neoplasm of breast	Wald ratio	1	-0.119268	0.078802	0.130149	-0.27372	0.035184	0.88757	0.760545	1.03581	0.868731
TYMP	Joint effusions	Wald ratio	1	-0.125657	0.0830616	0.130325	-0.288458	0.0371434	0.881917	0.749418	1.03784	0.868731
TYMP	Vaginal enterocele, congenital or acquired	Wald ratio	1	0.183161	0.121398	0.131357	-0.0547781	0.421101	1.20101	0.946695	1.52364	0.868731
IL23R	Other cerebral degenerations	Inverse variance weighted	2	0.249766	0.165734	0.131805	-0.0750738	0.574605	1.28372	0.927675	1.77643	0.997864
IL17R	Diseases of sebaceous glands	Inverse variance weighted	20	0.0518328	0.0344202	0.132097	-0.0156308	0.119296	1.0532	0.984491	1.1267	0.997864
TYMP	Cervical intraepithelial neoplasia [CIN] [Cervical dysplasia]	Wald ratio	1	-0.10223	0.0681531	0.133614	-0.23581	0.0313504	0.902822	0.789931	1.03185	0.868731
IL17R	Cerebrovascular disease	Inverse variance weighted	20	-0.0565267	0.0377473	0.134262	-0.130511	0.0174579	0.945041	0.877647	1.01761	0.997864
IL23R	Respiratory abnormalities	Inverse variance weighted	2	0.343592	0.230383	0.135859	-0.107959	0.795143	1.41	0.897664	2.21476	0.997864
TYMP	Other diseases of lung	Wald ratio	1	-0.168253	0.112879	0.136075	-0.389495	0.052989	0.84514	0.677399	1.05442	0.868731
IL17R	Pain	Inverse variance weighted	20	-0.152848	0.102557	0.136126	-0.35386	0.0481636	0.85826	0.701973	1.04934	0.997864
IL17R	Open wounds of head; neck; and trunk	Inverse variance weighted	20	-0.0782616	0.0525153	0.136155	-0.181192	0.0246685	0.924722	0.834275	1.02498	0.997864
IL23R	Memory loss	Inverse variance weighted	2	-0.400876	0.269133	0.136354	-0.928377	0.126626	0.669733	0.395194	1.13499	0.997864
TYMP	Ulceration of the lower GI tract	Wald ratio	1	-0.142696	0.0958403	0.136517	-0.330543	0.0451514	0.867018	0.718534	1.04619	0.868731
TYMP	Other unspecified back disorders	Wald ratio	1	-0.117138	0.078802	0.13715	-0.27159	0.0373138	0.889462	0.762167	1.03802	0.868731
IL23R	Hemorrhage in early pregnancy	Inverse variance weighted	2	0.290905	0.196389	0.138535	-0.0940175	0.675827	1.33764	0.910267	1.96566	0.997864
IL17R	Anaphylactic shock NOS	Inverse variance weighted	20	-0.181442	0.122653	0.139059	-0.421842	0.0589587	0.834067	0.655837	1.06073	0.997864
IL17R	Other open wound of head and face	Inverse variance weighted	19	-0.0906816	0.0613821	0.139587	-0.21099	0.0296273	0.913308	0.809782	1.03007	0.997864
TYMP	Tinnitus	Wald ratio	1	-0.204459	0.138436	0.139696	-0.475794	0.0668752	0.815088	0.621392	1.06916	0.868731
IL23R	Abnormal sputum	Inverse variance weighted	2	-0.173655	0.117817	0.140499	-0.404577	0.0572666	0.840587	0.667259	1.05894	0.997864
IL23R	Angina pectoris	Inverse variance weighted	2	0.0686986	0.0466143	0.140544	-0.0226653	0.160063	1.07111	0.97759	1.17358	0.997864
IL23R	Cellulitis and abscess of face/neck	Inverse variance weighted	2	0.346893	0.235586	0.140894	-0.114856	0.808642	1.41467	0.891495	2.24486	0.997864
IL23R	Cancer of other lymphoid, histiocytic tissue	Inverse variance weighted	2	-0.171471	0.116536	0.141181	-0.399881	0.0569384	0.842424	0.6704	1.05859	0.997864
IL23R	Raynaud's syndrome	Inverse variance weighted	2	0.239558	0.16315	0.142014	-0.0802158	0.559332	1.27069	0.922917	1.7495	0.997864
IL23R	Cerebrovascular disease	Inverse variance weighted	2	-0.0872434	0.0595388	0.142834	-0.20394	0.0294527	0.916454	0.815512	1.02989	0.997864
TYMP	Cardiac and circulatory congenital anomalies	Wald ratio	1	0.0873212	0.059634	0.143116	-0.0295614	0.204204	1.09125	0.970871	1.22655	0.868731
IL17R	Cyst of kidney, acquired	Inverse variance weighted	20	0.118173	0.0808298	0.143742	-0.0402534	0.2766	1.12544	0.960546	1.31864	0.997864
IL23R	Hemangioma and lymphangioma, any site	Inverse variance weighted	2	0.201814	0.138541	0.145196	-0.0697264	0.473355	1.22362	0.932649	1.60537	0.997864
TYMP	Carditis	Wald ratio	1	-0.10223	0.0702829	0.145795	-0.239984	0.0355248	0.902822	0.78664	1.03616	0.868731
TYMP	Respiratory failure	Wald ratio	1	0.10223	0.0702829	0.145795	-0.0355248	0.239984	1.10764	0.965099	1.27123	0.868731
IL17R	Macular degeneration (senile) of retina NOS	Inverse variance weighted	20	0.0881465	0.0607346	0.146685	-0.0308932	0.207186	1.09215	0.969579	1.23021	0.997864
TYMP	Benign neoplasm of brain and other parts of nervous system	Wald ratio	1	-0.157604	0.108619	0.146785	-0.370497	0.0552892	0.854188	0.690391	1.05685	0.868731
TYMP	Malignant neoplasm of other and ill-defined sites within the digestive organs and peritoneum	Wald ratio	1	0.0617638	0.0425957	0.147059	-0.0217238	0.145251	1.06371	0.97851	1.15633	0.868731
IL23R	Fracture of tibia and fibula	Inverse variance weighted	2	-0.172655	0.119117	0.147211	-0.406125	0.0608148	0.841428	0.666227	1.0627	0.997864
IL23R	Epistaxis or throat hemorrhage	Inverse variance weighted	2	0.163278	0.112651	0.147222	-0.0575179	0.384075	1.17736	0.944105	1.46825	0.997864
TYMP	Obstructive chronic bronchitis	Wald ratio	1	0.089451	0.0617638	0.14754	-0.031606	0.210508	1.09357	0.968888	1.2343	0.868731
TYMP	Dental caries	Wald ratio	1	0.0830616	0.0575042	0.148614	-0.0296466	0.19577	1.08661	0.970789	1.21625	0.868731
TYMP	Retention of urine	Wald ratio	1	-0.0553744	0.0383361	0.148614	-0.130513	0.0197644	0.946131	0.877645	1.01996	0.868731
TYMP	Hallux valgus (Bunion)	Wald ratio	1	-0.0553744	0.0383361	0.148614	-0.130513	0.0197644	0.946131	0.877645	1.01996	0.868731
IL17R	Other diseases of respiratory system, NEC	Inverse variance weighted	19	0.0439326	0.0304442	0.149006	-0.0157381	0.103603	1.04491	0.984385	1.10916	0.997864
IL23R	Hemoptysis	Inverse variance weighted	2	-0.17554	0.121702	0.149198	-0.414076	0.0629968	0.839004	0.660951	1.06502	0.997864
IL17R	Degeneration of macula and posterior pole of retina	Inverse variance weighted	20	0.0875646	0.0607346	0.14937	-0.0314751	0.206604	1.09151	0.969015	1.2295	0.997864
TYMP	Appendiceal conditions	Wald ratio	1	-0.0766723	0.0532446	0.149867	-0.181032	0.0276872	0.926193	0.834409	1.02807	0.868731
IL23R	Joint effusions	Inverse variance weighted	2	0.272342	0.189247	0.150127	-0.0985819	0.643267	1.31304	0.906121	1.90269	0.997864
TYMP	Abnormal sputum	Wald ratio	1	-0.0979701	0.0681531	0.150576	-0.23155	0.03561	0.906676	0.793303	1.03625	0.868731
TYMP	Osteomyelitis	Wald ratio	1	0.189551	0.132047	0.151149	-0.0692606	0.448362	1.20871	0.933083	1.56575	0.868731
IL17R	Cystitis	Inverse variance weighted	20	-0.0759225	0.0529086	0.151295	-0.179623	0.0277785	0.926888	0.835585	1.02817	0.997864
TYMP	Pulmonary heart disease	Wald ratio	1	0.0702829	0.0489851	0.151349	-0.0257278	0.166294	1.07281	0.9746	1.18092	0.868731
IL23R	Subarachnoid hemorrhage	Inverse variance weighted	2	0.278103	0.194226	0.152187	-0.10258	0.658786	1.32062	0.902506	1.93244	0.997864
IL17R	Abnormal sputum	Inverse variance weighted	20	0.086663	0.0607578	0.153762	-0.0324222	0.205748	1.09053	0.968098	1.22844	0.997864
TYMP	Visual disturbances	Wald ratio	1	0.078802	0.0553744	0.154714	-0.0297318	0.187336	1.08199	0.970706	1.20603	0.868731
TYMP	Nasal polyps	Wald ratio	1	-0.078802	0.0553744	0.154714	-0.187336	0.0297318	0.924223	0.829165	1.03018	0.868731
TYMP	Benign mammary dysplasias	Wald ratio	1	-0.078802	0.0553744	0.154714	-0.187336	0.0297318	0.924223	0.829165	1.03018	0.868731
TYMP	Chronic periodontitis	Wald ratio	1	0.187421	0.132047	0.155796	-0.0713904	0.446233	1.20614	0.931098	1.56241	0.868731
IL23R	Intestinal obstruction without mention of hernia	Inverse variance weighted	2	0.220585	0.15548	0.155975	-0.0841548	0.525325	1.24681	0.919289	1.69101	0.997864
IL23R	Other disorders of the kidney and ureters	Inverse variance weighted	2	0.135883	0.0958075	0.156106	-0.0518999	0.323666	1.14555	0.949424	1.38219	0.997864
IL23R	Fracture of neck of femur	Inverse variance weighted	2	0.239189	0.168838	0.156578	-0.0917341	0.570112	1.27022	0.912348	1.76847	0.997864
IL17R	Anemia of chronic disease	Inverse variance weighted	20	-0.151613	0.107136	0.157025	-0.361599	0.058373	0.859321	0.696562	1.06011	0.997864
TYMP	Large cell lymphoma	Wald ratio	1	0.183161	0.129917	0.158588	-0.0714756	0.437799	1.20101	0.931019	1.54929	0.868731
IL23R	Lipoma	Inverse variance weighted	2	-0.0985466	0.0699214	0.15872	-0.235592	0.0384994	0.906153	0.790103	1.03925	0.997864
TYMP	Diseases of hard tissues of teeth	Wald ratio	1	0.0809318	0.0575042	0.159307	-0.0317764	0.19364	1.0843	0.968723	1.21366	0.868731
IL23R	Gout	Inverse variance weighted	2	0.138438	0.0983926	0.159427	-0.0544111	0.331288	1.14848	0.947043	1.39276	0.997864
IL17R	Reflux esophagitis	Inverse variance weighted	20	0.0397943	0.0282945	0.159596	-0.015663	0.0952516	1.0406	0.984459	1.09994	0.997864
TYMP	Other and unspecified disorders of back	Wald ratio	1	-0.0958403	0.0681531	0.15965	-0.22942	0.0377398	0.908609	0.794994	1.03846	0.868731
IL23R	Hearing loss	Inverse variance weighted	2	-0.189701	0.135412	0.161238	-0.455108	0.0757061	0.827207	0.634379	1.07865	0.997864
IL23R	Musculoskeletal symptoms referable to limbs	Inverse variance weighted	2	0.128828	0.091965	0.161262	-0.0514231	0.30908	1.13749	0.949877	1.36217	0.997864
TYMP	Cervical cancer and dysplasia	Wald ratio	1	-0.0745425	0.0532446	0.161513	-0.178902	0.029817	0.928168	0.836188	1.03027	0.868731
TYMP	Non-Hodgkins lymphoma	Wald ratio	1	0.104359	0.0745425	0.161513	-0.0417438	0.250463	1.11	0.959115	1.28462	0.868731
TYMP	Noninflammatory female genital disorders	Wald ratio	1	0.0447255	0.0319468	0.161513	-0.0178902	0.107341	1.04574	0.982269	1.11331	0.868731
TYMP	Ischemic Heart Disease	Wald ratio	1	0.0276872	0.019807	0.162158	-0.0111345	0.0665089	1.02807	0.988927	1.06877	0.868731
IL23R	Primary/intrinsic cardiomyopathies	Inverse variance weighted	2	0.222157	0.159265	0.163051	-0.0900034	0.534317	1.24877	0.913928	1.70628	0.997864
IL17R	Multiple sclerosis	Inverse variance weighted (multiplicative random effects)	19	0.150133	0.107675	0.163222	-0.0609097	0.361175	1.16199	0.940908	1.43502	0.997864
TYMP	Other nonmalignant breast conditions	Wald ratio	1	0.0979701	0.0702829	0.163336	-0.0397844	0.235725	1.10293	0.960997	1.26583	0.868731
IL23R	Cancer of brain and nervous system	Inverse variance weighted	2	0.361131	0.259114	0.163404	-0.146732	0.868993	1.43495	0.863525	2.38451	0.997864
TYMP	Memory loss	Wald ratio	1	-0.166123	0.119268	0.163663	-0.399888	0.067642	0.846942	0.670395	1.06998	0.868731
TYMP	Nonspecific abnormal findings on radiological and other examination of musculoskeletal system	Wald ratio	1	-0.166123	0.119268	0.163663	-0.399888	0.067642	0.846942	0.670395	1.06998	0.868731
TYMP	Occlusion of cerebral arteries	Wald ratio	1	0.0681531	0.0489851	0.164133	-0.0278576	0.164164	1.07053	0.972527	1.17841	0.868731
TYMP	Psychogenic and somatoform disorders	Wald ratio	1	0.189551	0.136306	0.164339	-0.0776094	0.456711	1.20871	0.925326	1.57887	0.868731
IL17R	Schizophrenia	Inverse variance weighted	20	-0.166096	0.119535	0.164674	-0.400384	0.0681916	0.846965	0.670063	1.07057	0.997864
IL23R	Unspecified diffuse connective tissue disease	Inverse variance weighted	2	0.14882	0.107135	0.164806	-0.0611647	0.358805	1.16046	0.940668	1.43162	0.997864
IL17R	Diseases and other conditions of the tongue	Inverse variance weighted	20	-0.112414	0.0812967	0.166736	-0.271756	0.0469271	0.893674	0.76204	1.04805	0.997864
IL23R	Shortness of breath	Inverse variance weighted	2	0.100238	0.0724963	0.166766	-0.0418542	0.242331	1.10543	0.95901	1.27422	0.997864
IL17R	Epiphora	Inverse variance weighted	20	0.131269	0.0949811	0.166954	-0.0548935	0.317432	1.14027	0.946586	1.3736	0.997864
TYMP	Inflammatory disease of breast	Wald ratio	1	0.161864	0.117138	0.167028	-0.0677272	0.391454	1.1757	0.934515	1.47913	0.868731
TYMP	Unstable angina (intermediate coronary syndrome)	Wald ratio	1	0.0617638	0.0447255	0.167294	-0.0258982	0.149426	1.06371	0.974434	1.16117	0.868731
TYMP	Disorders of esophageal motility	Wald ratio	1	-0.170383	0.123528	0.167799	-0.412497	0.0717312	0.843342	0.661995	1.07437	0.868731
TYMP	Calculus of bile duct	Wald ratio	1	-0.0851914	0.0617638	0.167799	-0.206248	0.0358656	0.918337	0.813631	1.03652	0.868731
TYMP	Chronic pulmonary heart disease	Wald ratio	1	0.178902	0.129917	0.168497	-0.0757351	0.433539	1.1959	0.927062	1.54271	0.868731
IL23R	Left bundle branch block	Inverse variance weighted	2	0.18851	0.137091	0.16911	-0.0801887	0.457209	1.20745	0.922942	1.57966	0.997864
TYMP	Other biliary tract disease	Wald ratio	1	-0.0702829	0.0511148	0.169131	-0.170468	0.0299022	0.93213	0.84327	1.03035	0.868731
IL17R	Endometrial hyperplasia	Inverse variance weighted	20	0.122869	0.0894016	0.169333	-0.0523579	0.298096	1.13074	0.948989	1.34729	0.997864
IL23R	Other chronic nonalcoholic liver disease	Inverse variance weighted	2	0.324759	0.236397	0.169507	-0.138578	0.788097	1.3837	0.870595	2.19921	0.997864
IL17R	Other diseases of respiratory system, not elsewhere classified	Inverse variance weighted	20	0.0408275	0.0297491	0.169941	-0.0174807	0.0991357	1.04167	0.982671	1.10422	0.997864
TYMP	Noninflammatory disorders of vagina	Wald ratio	1	0.10223	0.0745425	0.170241	-0.0438736	0.248333	1.10764	0.957075	1.28189	0.868731
IL17R	Other dyspnea	Inverse variance weighted	20	-0.159326	0.116243	0.170493	-0.387163	0.0685115	0.852719	0.678981	1.07091	0.997864
IL17R	Regional enteritis	Inverse variance weighted	20	-0.0939253	0.0686687	0.171374	-0.228516	0.0406654	0.910351	0.795714	1.0415	0.997864
IL17R	Normal delivery	Inverse variance weighted	20	-0.0923337	0.0676608	0.172361	-0.224949	0.0402814	0.911801	0.798557	1.0411	0.997864
IL23R	Kyphoscoliosis and scoliosis	Inverse variance weighted	2	-0.231406	0.169619	0.172483	-0.56386	0.101047	0.793417	0.569009	1.10633	0.997864
IL17R	Agorophobia, social phobia, and panic disorder	Inverse variance weighted	20	0.161342	0.118387	0.172934	-0.0706963	0.39338	1.17509	0.931745	1.48198	0.997864
IL23R	Crystal arthropathies	Inverse variance weighted	2	-0.293434	0.216156	0.17462	-0.7171	0.130232	0.745699	0.488166	1.13909	0.997864
TYMP	Periodontitis (acute or chronic)	Wald ratio	1	0.121398	0.089451	0.174736	-0.0539262	0.296722	1.12907	0.947502	1.34544	0.868731
TYMP	Back pain	Wald ratio	1	0.0404659	0.029817	0.174736	-0.0179754	0.0989072	1.0413	0.982185	1.10396	0.868731
IL23R	Intestinal infection due to C. difficile	Inverse variance weighted	2	0.291634	0.214925	0.17481	-0.129619	0.712887	1.33861	0.87843	2.03987	0.997864
IL17R	Spondylosis and allied disorders	Inverse variance weighted	20	0.053869	0.0396999	0.174811	-0.0239428	0.131681	1.05535	0.976342	1.14074	0.997864
IL23R	Chronic tonsillitis and adenoiditis	Inverse variance weighted	2	0.222938	0.164435	0.175167	-0.0993537	0.54523	1.24974	0.905422	1.72501	0.997864
IL23R	Contracture of palmar fascia [Dupuytren's disease]	Inverse variance weighted	2	-0.129724	0.0958075	0.175735	-0.317507	0.058059	0.878338	0.727962	1.05978	0.997864
IL17R	Osteoarthrosis	Inverse variance weighted	20	0.0244853	0.018084	0.175743	-0.0109593	0.0599298	1.02479	0.989101	1.06176	0.997864
IL23R	Fracture of radius and ulna	Inverse variance weighted	2	0.105144	0.0776904	0.175938	-0.0471296	0.257417	1.11087	0.953964	1.29358	0.997864
TYMP	Iron deficiency anemias	Wald ratio	1	-0.0489851	0.0362063	0.176074	-0.119949	0.0219794	0.952195	0.886965	1.02222	0.868731
IL23R	Chronic pulmonary heart disease	Inverse variance weighted	2	-0.311207	0.230383	0.176753	-0.762758	0.140345	0.732562	0.466378	1.15067	0.997864
IL23R	Bacterial infection NOS	Inverse variance weighted	2	0.0682028	0.0504988	0.176829	-0.0307748	0.16718	1.07058	0.969694	1.18197	0.997864
IL17R	Bronchitis	Inverse variance weighted	20	0.153494	0.113683	0.176953	-0.0693243	0.376313	1.1659	0.933024	1.4569	0.997864
TYMP	Musculoskeletal symptoms referable to limbs	Wald ratio	1	-0.0575042	0.0425957	0.177016	-0.140992	0.0259834	0.944118	0.868496	1.02632	0.868731
IL17R	Complication of colostomy or enterostomy	Inverse variance weighted	20	-0.196841	0.145846	0.177127	-0.482698	0.0890164	0.821321	0.617116	1.0931	0.997864
IL17R	Migraine	Inverse variance weighted	20	0.0730222	0.054338	0.178996	-0.0334802	0.179525	1.07575	0.967074	1.19665	0.997864
TYMP	Portal hypertension	Wald ratio	1	-0.183161	0.136306	0.179029	-0.450322	0.0839987	0.832634	0.637423	1.08763	0.868731
IL17R	Viral warts & HPV	Inverse variance weighted	20	0.120493	0.0896792	0.179078	-0.0552782	0.296264	1.12805	0.946222	1.34483	0.997864
IL23R	Arthropathy NOS	Inverse variance weighted	2	0.0420772	0.0313297	0.179258	-0.019329	0.103483	1.04298	0.980857	1.10903	0.997864
TYMP	Intracranial hemorrhage	Wald ratio	1	-0.1001	0.0745425	0.179318	-0.246203	0.0460034	0.904747	0.781763	1.04708	0.868731
IL23R	Voice disturbance	Inverse variance weighted	2	-0.224171	0.167034	0.179575	-0.551559	0.103216	0.799178	0.576051	1.10873	0.997864
IL17R	Peripheral vascular disease	Inverse variance weighted	20	-0.0669773	0.0499178	0.179677	-0.164816	0.0308617	0.935216	0.84805	1.03134	0.997864
TYMP	Other symptoms/disorders or the urinary system	Wald ratio	1	-0.0276872	0.0206589	0.180178	-0.0681787	0.0128043	0.972693	0.934094	1.01289	0.868731
TYMP	Benign neoplasm of brain, cranial nerves, meninges	Wald ratio	1	-0.151215	0.112879	0.180368	-0.372457	0.0700273	0.859663	0.689039	1.07254	0.868731
IL17R	Hemoptysis	Inverse variance weighted	20	0.0839072	0.0627451	0.181135	-0.0390733	0.206888	1.08753	0.96168	1.22984	0.997864
IL23R	Personal history of diseases of digestive system	Inverse variance weighted	2	0.104222	0.0779939	0.181455	-0.0486456	0.25709	1.10985	0.952519	1.29316	0.997864
TYMP	Cancer of other female genital organs	Wald ratio	1	-0.0851914	0.0638935	0.182422	-0.210423	0.04004	0.918337	0.810242	1.04085	0.868731
TYMP	Anal and rectal conditions	Wald ratio	1	-0.0340766	0.0255574	0.182422	-0.0841691	0.016016	0.966498	0.919276	1.01614	0.868731
TYMP	Rheumatoid arthritis and other inflammatory polyarthropathies	Wald ratio	1	0.059634	0.0447255	0.182422	-0.028028	0.147296	1.06145	0.972361	1.1587	0.868731
IL23R	Hypertrophy of female genital organs	Inverse variance weighted	2	0.20703	0.155381	0.182729	-0.0975169	0.511576	1.23002	0.907087	1.66792	0.997864
IL17R	Noninfectious disorders of lymphatic channels	Inverse variance weighted	20	-0.168886	0.126824	0.182974	-0.417461	0.0796894	0.844606	0.658717	1.08295	0.997864
IL23R	Hypotension	Inverse variance weighted	2	0.1223	0.0918531	0.183033	-0.057732	0.302332	1.13009	0.943903	1.35301	0.997864
IL23R	Nonspecific abnormal findings in stool contents	Inverse variance weighted	2	0.244563	0.183736	0.18317	-0.115559	0.604686	1.27706	0.890868	1.83068	0.997864
IL23R	Other conditions of brain	Inverse variance weighted	2	-0.194549	0.146311	0.183617	-0.481319	0.0922197	0.823205	0.617968	1.09661	0.997864
IL23R	Other chronic ischemic heart disease, unspecified	Inverse variance weighted	2	0.0975796	0.0733956	0.183682	-0.0462758	0.241435	1.1025	0.954779	1.27307	0.997864
TYMP	Umbilical cord complications during labor and delivery	Wald ratio	1	0.181032	0.136306	0.184137	-0.0861285	0.448192	1.19845	0.917476	1.56548	0.871197
TYMP	Aortic aneurysm	Wald ratio	1	0.112879	0.0851914	0.185171	-0.0540965	0.279854	1.1195	0.947341	1.32294	0.871197
IL17R	Other diseases of blood and blood-forming organs	Inverse variance weighted	20	0.0588902	0.0445724	0.186426	-0.0284717	0.146252	1.06066	0.97193	1.15749	0.997864
IL23R	Malposition and malpresentation of fetus or obstruction	Inverse variance weighted	2	0.222522	0.168421	0.186427	-0.107583	0.552627	1.24922	0.898002	1.73781	0.997864
IL17R	Gastric ulcer	Inverse variance weighted	20	-0.059315	0.0449042	0.186527	-0.147327	0.0286973	0.94241	0.863012	1.02911	0.997864
IL23R	Intracranial hemorrhage (injury)	Inverse variance weighted	2	-0.329806	0.249813	0.186764	-0.819439	0.159828	0.719063	0.440679	1.17331	0.997864
IL23R	Other anemias	Inverse variance weighted	2	0.0665719	0.0504988	0.187408	-0.0324057	0.16555	1.06884	0.968114	1.18004	0.997864
TYMP	Malunion and nonunion of fracture	Wald ratio	1	0.115008	0.0873212	0.187814	-0.0561411	0.286158	1.12188	0.945406	1.3313	0.87834
IL17R	Intracranial hemorrhage	Inverse variance weighted	20	-0.0891779	0.0678807	0.188932	-0.222224	0.0438682	0.914683	0.800736	1.04484	0.997864
IL17R	Benign neoplasm of ovary	Inverse variance weighted	20	-0.0969876	0.0738882	0.189309	-0.241809	0.0478334	0.907567	0.785207	1.049	0.997864
IL23R	Fracture of clavicle or scapula	Inverse variance weighted	2	0.185183	0.141126	0.189461	-0.0914249	0.46179	1.20344	0.91263	1.58691	0.997864
IL23R	Visual disturbances	Inverse variance weighted	2	-0.127321	0.097113	0.189836	-0.317663	0.0630202	0.880451	0.727848	1.06505	0.997864
TYMP	Infection/inflammation of internal prosthetic device; implant; and graft	Wald ratio	1	-0.0809318	0.0617638	0.190079	-0.201989	0.0401251	0.922257	0.817104	1.04094	0.882566
TYMP	Effects radiation NOS	Wald ratio	1	0.0724127	0.0553744	0.190978	-0.0361212	0.180947	1.0751	0.964523	1.19835	0.882566
IL23R	Crushing or internal injury to organs	Inverse variance weighted	2	0.226542	0.173504	0.191658	-0.113525	0.56661	1.25426	0.892682	1.76228	0.997864
IL17R	Chronic renal failure [CKD]	Inverse variance weighted	20	0.0728623	0.0560026	0.193241	-0.0369029	0.182627	1.07558	0.96377	1.20037	0.997864
IL23R	Epilepsy	Inverse variance weighted	2	0.237079	0.182573	0.1941	-0.120763	0.594921	1.26754	0.886244	1.81289	0.997864
IL23R	Disorders of menstruation and other abnormal bleeding from female genital tract	Inverse variance weighted	2	-0.0569301	0.043993	0.195641	-0.143156	0.0292962	0.94466	0.866618	1.02973	0.997864
IL17R	Pain in limb	Inverse variance weighted	19	-0.0511231	0.0395185	0.195786	-0.128579	0.0263331	0.950162	0.879344	1.02668	0.997864
IL23R	Cervicalgia	Inverse variance weighted	2	-0.16913	0.130772	0.195899	-0.425443	0.0871824	0.844399	0.65348	1.0911	0.997864
TYMP	Otitis media and Eustachian tube disorders	Wald ratio	1	-0.0851914	0.0660233	0.196939	-0.214597	0.0442143	0.918337	0.806866	1.04521	0.890403
TYMP	Other venous embolism and thrombosis	Wald ratio	1	-0.170383	0.132047	0.196939	-0.429194	0.0884287	0.843342	0.651033	1.09246	0.890403
IL23R	Benign mammary dysplasias	Inverse variance weighted	2	-0.123607	0.0958075	0.196997	-0.311389	0.0641761	0.883727	0.732429	1.06628	0.997864
IL17R	Secondary malignant neoplasm of digestive systems	Inverse variance weighted	20	0.0942772	0.0731527	0.197477	-0.0491022	0.237657	1.09886	0.952084	1.26827	0.997864
IL23R	Other inflammatory spondylopathies	Inverse variance weighted	2	0.175117	0.135958	0.197739	-0.0913614	0.441595	1.19139	0.912688	1.55519	0.997864
IL23R	Alcoholism	Inverse variance weighted	2	0.0765691	0.0595388	0.198431	-0.040127	0.193265	1.07958	0.960667	1.2132	0.997864
TYMP	Bacterial enteritis	Wald ratio	1	-0.0766723	0.059634	0.198543	-0.193555	0.0402103	0.926193	0.824025	1.04103	0.890403
IL17R	Other upper respiratory disease	Inverse variance weighted	20	0.057256	0.0445938	0.199161	-0.0301479	0.14466	1.05893	0.970302	1.15565	0.997864
TYMP	Osteoarthrosis, generalized	Wald ratio	1	0.163993	0.127787	0.199375	-0.0864693	0.414456	1.17821	0.917164	1.51355	0.890403
TYMP	Other complications of pregnancy NEC	Wald ratio	1	0.0873212	0.0681531	0.200106	-0.0462589	0.220901	1.09125	0.954795	1.2472	0.890403
IL17R	Acquired toe deformities	Inverse variance weighted	20	0.0517621	0.0404297	0.20044	-0.0274801	0.131004	1.05313	0.972894	1.13997	0.997864
IL23R	Heartburn	Inverse variance weighted	2	0.168442	0.131814	0.201294	-0.0899142	0.426798	1.18346	0.91401	1.53234	0.997864
IL23R	Esophagitis, GERD and related diseases	Inverse variance weighted	2	-0.0423519	0.0331469	0.201354	-0.10732	0.022616	0.958532	0.898238	1.02287	0.997864
IL17R	Osteoarthrosis NOS	Inverse variance weighted	20	0.0375004	0.0293893	0.201959	-0.0201026	0.0951034	1.03821	0.980098	1.09977	0.997864
TYMP	Cardiomegaly	Wald ratio	1	-0.078802	0.0617638	0.202004	-0.199859	0.0422549	0.924223	0.818846	1.04316	0.890403
IL23R	Type 1 diabetes	Inverse variance weighted	2	0.138676	0.108767	0.202315	-0.0745069	0.351858	1.14875	0.928201	1.42171	0.997864
TYMP	Anorexia	Wald ratio	1	-0.138436	0.108619	0.202483	-0.351329	0.0744573	0.870719	0.703752	1.0773	0.890403
IL17R	Chondrocalcinosis	Inverse variance weighted	20	0.153248	0.120286	0.202652	-0.0825122	0.389008	1.16561	0.9208	1.47552	0.997864
IL17R	Ovarian cyst	Inverse variance weighted	20	-0.0530791	0.0416801	0.202844	-0.134772	0.0286138	0.948305	0.873915	1.02903	0.997864
IL23R	Pain in joint	Inverse variance weighted	2	-0.0790689	0.0621523	0.20331	-0.200887	0.0427497	0.923976	0.818004	1.04368	0.997864
IL23R	Other symptoms involving abdomen and pelvis	Inverse variance weighted	2	0.123521	0.097113	0.203397	-0.0668204	0.313863	1.13147	0.935363	1.3687	0.997864
IL23R	Overweight, obesity and other hyperalimentation	Inverse variance weighted	2	0.069148	0.0543833	0.203553	-0.0374433	0.175739	1.07159	0.963249	1.19213	0.997864
IL17R	Occlusion of cerebral arteries	Inverse variance weighted (multiplicative random effects)	20	-0.0770059	0.0605767	0.203653	-0.195736	0.0417244	0.925884	0.822229	1.04261	0.997864
IL17R	Osteoarthritis; localized	Inverse variance weighted	20	0.0287866	0.0226609	0.20397	-0.0156287	0.0732019	1.0292	0.984493	1.07595	0.997864
IL23R	Anemia of chronic disease	Inverse variance weighted	2	0.286409	0.225566	0.204179	-0.1557	0.728517	1.33164	0.855816	2.07201	0.997864
TYMP	Ganglion and cyst of synovium, tendon, and bursa	Wald ratio	1	0.0702829	0.0553744	0.204359	-0.0382509	0.178817	1.07281	0.962471	1.1958	0.890403
IL23R	Hemiplegia	Inverse variance weighted	2	0.183163	0.144633	0.205371	-0.100318	0.466643	1.20101	0.90455	1.59463	0.997864
IL17R	Viral Enteritis	Inverse variance weighted	20	-0.122374	0.0967072	0.205726	-0.31192	0.0671723	0.884818	0.73204	1.06948	0.997864
IL17R	Varicose veins of lower extremity	Inverse variance weighted	19	0.0430414	0.0340392	0.206063	-0.0236754	0.109758	1.04398	0.976603	1.11601	0.997864
TYMP	Shortness of breath	Wald ratio	1	0.0511148	0.0404659	0.206532	-0.0281984	0.130428	1.05244	0.972196	1.13932	0.890403
IL23R	Chondrocalcinosis	Inverse variance weighted	2	-0.293714	0.233071	0.207601	-0.750534	0.163105	0.745489	0.472114	1.17716	0.997864
IL17R	Jaundice (not of newborn)	Inverse variance weighted	20	0.120188	0.0954905	0.20816	-0.0669732	0.30735	1.12771	0.93522	1.35982	0.997864
TYMP	Gingival and periodontal diseases	Wald ratio	1	0.0937105	0.0745425	0.208702	-0.0523927	0.239814	1.09824	0.948956	1.27101	0.890403
TYMP	Peritoneal or intestinal adhesions	Wald ratio	1	-0.136306	0.108619	0.209514	-0.3492	0.0765871	0.872575	0.705252	1.0796	0.890403
IL23R	Sciatica	Inverse variance weighted	2	-0.142936	0.113932	0.209637	-0.366243	0.080372	0.86681	0.693334	1.08369	0.997864
IL17R	Polyarteritis nodosa and allied conditions	Inverse variance weighted	20	-0.124353	0.0992348	0.210161	-0.318854	0.0701468	0.883068	0.726982	1.07267	0.997864
IL17R	Cerebral artery occlusion, with cerebral infarction	Inverse variance weighted	20	-0.092286	0.0737516	0.210822	-0.236839	0.0522671	0.911844	0.789118	1.05366	0.997864
TYMP	Noninflammatory disorders of cervix	Wald ratio	1	0.0745425	0.059634	0.2113	-0.0423401	0.191425	1.07739	0.958544	1.21097	0.890403
TYMP	Internal derangement of knee	Wald ratio	1	-0.0319468	0.0255574	0.2113	-0.0820393	0.0181458	0.968558	0.921236	1.01831	0.890403
IL17R	Peripheral vascular disease, unspecified	Inverse variance weighted	18	-0.0967064	0.0773966	0.211485	-0.248404	0.0549909	0.907822	0.780045	1.05653	0.997864
IL23R	Cardiac arrest and ventricular fibrillation	Inverse variance weighted	2	0.203493	0.16315	0.212297	-0.116281	0.523266	1.22568	0.890225	1.68753	0.997864
IL17R	Secondary malignancy of brain/spine	Inverse variance weighted	20	0.124964	0.100358	0.213067	-0.0717384	0.321666	1.13311	0.930774	1.37942	0.997864
IL17R	Retention of urine	Inverse variance weighted	20	0.0462146	0.0371173	0.213097	-0.0265353	0.118964	1.0473	0.973814	1.12633	0.997864
IL23R	Abnormal findings examination of lungs	Inverse variance weighted	2	0.138532	0.111347	0.213446	-0.0797085	0.356773	1.14859	0.923385	1.42871	0.997864
TYMP	Thrombocytopenia	Wald ratio	1	-0.0979701	0.078802	0.213778	-0.252422	0.0564819	0.906676	0.776917	1.05811	0.890403
IL23R	Cancer of urinary organs (incl. kidney and bladder)	Inverse variance weighted	2	0.124304	0.100042	0.214047	-0.0717786	0.320386	1.13236	0.930737	1.37766	0.997864
IL17R	Benign mammary dysplasias	Inverse variance weighted	20	0.0613797	0.0494072	0.214117	-0.0354584	0.158218	1.0633	0.965163	1.17142	0.997864
IL17R	Ill-defined descriptions and complications of heart disease	Inverse variance weighted	20	0.151849	0.122236	0.214142	-0.0877344	0.391432	1.16398	0.916004	1.4791	0.997864
TYMP	Lymphadenitis	Wald ratio	1	0.0766723	0.0617638	0.214466	-0.0443847	0.197729	1.07969	0.956586	1.21863	0.890403
IL23R	Ingrowing nail	Inverse variance weighted	2	-0.219839	0.177388	0.215231	-0.56752	0.127842	0.802648	0.566929	1.13637	0.997864
IL23R	Hyposmolality and/or hyponatremia	Inverse variance weighted	2	0.160276	0.129472	0.215746	-0.0934891	0.414041	1.17383	0.910748	1.51292	0.997864
IL23R	Fracture of foot	Inverse variance weighted	2	-0.158405	0.128189	0.216565	-0.409656	0.0928457	0.853504	0.663879	1.09729	0.997864
IL17R	Overweight, obesity and other hyperalimentation	Inverse variance weighted	20	-0.0371002	0.0300235	0.216568	-0.0959463	0.0217459	0.96358	0.908513	1.02198	0.997864
TYMP	Anal and rectal polyp	Wald ratio	1	-0.0447255	0.0362063	0.216721	-0.11569	0.0262389	0.95626	0.890751	1.02659	0.890403
IL17R	Left bundle branch block	Inverse variance weighted	20	-0.0846187	0.0685189	0.216842	-0.218916	0.0496783	0.918863	0.803389	1.05093	0.997864
IL23R	Other disorders of eyelids	Inverse variance weighted	2	0.0910003	0.0738059	0.217588	-0.0536593	0.23566	1.09527	0.947755	1.26574	0.997864
IL17R	Multiple myeloma	Inverse variance weighted	20	0.148747	0.120838	0.21834	-0.0880967	0.38559	1.16038	0.915672	1.47048	0.997864
TYMP	Other symptoms involving abdomen and pelvis	Wald ratio	1	-0.0681531	0.0553744	0.218409	-0.176687	0.0403807	0.934117	0.838042	1.04121	0.890403
IL17R	Disorders of esophageal motility	Inverse variance weighted	20	-0.144007	0.117173	0.219068	-0.373667	0.0856526	0.865882	0.688206	1.08943	0.997864
TYMP	Ulceration of intestine	Wald ratio	1	-0.149085	0.121398	0.219421	-0.387024	0.0888546	0.861496	0.679074	1.09292	0.890403
IL17R	Other nonmalignant breast conditions	Inverse variance weighted	20	-0.0789779	0.0643342	0.21959	-0.205073	0.0471172	0.92406	0.814588	1.04824	0.997864
IL17R	Fasciitis	Inverse variance weighted	20	0.0700459	0.0571167	0.220061	-0.0419028	0.181995	1.07256	0.958963	1.19961	0.997864
IL17R	Dyspareunia	Inverse variance weighted	20	0.101448	0.0828646	0.220853	-0.0609665	0.263863	1.10677	0.940855	1.30195	0.997864
TYMP	Abdominal pain	Wald ratio	1	-0.019807	0.0161864	0.221071	-0.0515323	0.0119183	0.980388	0.949773	1.01199	0.890403
TYMP	Abdominal hernia	Wald ratio	1	0.0189551	0.0155474	0.222777	-0.0115179	0.049428	1.01914	0.988548	1.05067	0.890403
TYMP	Hemoptysis	Wald ratio	1	-0.0830616	0.0681531	0.222939	-0.216642	0.0505185	0.920294	0.805218	1.05182	0.890403
IL23R	Fracture of pelvis	Inverse variance weighted	2	0.241149	0.197902	0.223023	-0.146739	0.629037	1.27271	0.86352	1.8758	0.997864
IL17R	Alcoholism	Inverse variance weighted	20	-0.0437787	0.0359793	0.22369	-0.114298	0.0267407	0.957166	0.891992	1.0271	0.997864
IL17R	Primary open angle glaucoma	Inverse variance weighted	20	-0.107616	0.0885457	0.224222	-0.281166	0.0659331	0.897972	0.754903	1.06816	0.997864
IL17R	Amblyopia	Inverse variance weighted	20	-0.149662	0.123158	0.224288	-0.391053	0.0917276	0.860999	0.676345	1.09607	0.997864
IL23R	Contusion	Inverse variance weighted	2	0.174594	0.143727	0.224459	-0.107112	0.456299	1.19076	0.898425	1.57822	0.997864
IL23R	Other disorders of stomach and duodenum	Inverse variance weighted	2	0.116297	0.0958075	0.2248	-0.0714855	0.30408	1.12333	0.93101	1.35538	0.997864
IL17R	Umbilical hernia	Inverse variance weighted	20	-0.0572931	0.0472199	0.225006	-0.149844	0.0352579	0.944317	0.860842	1.03589	0.997864
IL23R	Obesity	Inverse variance weighted	2	0.0659792	0.0543833	0.225044	-0.0406121	0.17257	1.0682	0.960202	1.18836	0.997864
IL23R	Missed abortion/Hydatidiform mole	Inverse variance weighted	2	0.190995	0.157965	0.226626	-0.118616	0.500606	1.21045	0.888148	1.64972	0.997864
TYMP	Fracture of ribs	Wald ratio	1	-0.136306	0.112879	0.227221	-0.357548	0.0849358	0.872575	0.699389	1.08865	0.890403
TYMP	Cardiac congenital anomalies	Wald ratio	1	0.0745425	0.0617638	0.227472	-0.0465145	0.195599	1.07739	0.954551	1.21604	0.890403
IL23R	Other specified osteoporosis	Inverse variance weighted	2	0.303546	0.251604	0.227646	-0.189597	0.79669	1.35465	0.827292	2.21819	0.997864
IL17R	Extrapyramidal disease and abnormal movement disorders	Inverse variance weighted	20	0.116576	0.0966431	0.227718	-0.072844	0.305997	1.12364	0.929746	1.35798	0.997864
TYMP	Other disorders of metabolism	Wald ratio	1	-0.1001	0.0830616	0.228154	-0.262901	0.0627009	0.904747	0.768818	1.06471	0.890403
TYMP	Jaundice (not of newborn)	Wald ratio	1	0.125657	0.104359	0.228558	-0.0788872	0.330202	1.13389	0.924144	1.39125	0.890403
TYMP	Varicose veins of lower extremity, symptomtic	Wald ratio	1	0.151215	0.125657	0.228826	-0.0950736	0.397503	1.16325	0.909306	1.4881	0.890403
IL23R	Cardiomyopathy	Inverse variance weighted	2	0.188501	0.156665	0.228896	-0.118563	0.495565	1.20744	0.888196	1.64142	0.997864
IL23R	Colon cancer	Inverse variance weighted	2	0.121507	0.100998	0.228951	-0.0764485	0.319462	1.1292	0.926401	1.37639	0.997864
IL23R	Other arthropathies	Inverse variance weighted	2	0.0373167	0.0310762	0.229824	-0.0235926	0.098226	1.03802	0.976683	1.10321	0.997864
TYMP	Neoplasm of unspecified nature of digestive system	Wald ratio	1	0.115008	0.0958403	0.230139	-0.0728386	0.302855	1.12188	0.929751	1.35372	0.890403
TYMP	Facial nerve disorders [CN7]	Wald ratio	1	0.127787	0.106489	0.230139	-0.0809318	0.336506	1.13631	0.922257	1.40005	0.890403
TYMP	Congestive heart failure; nonhypertensive	Wald ratio	1	-0.0511148	0.0425957	0.230139	-0.134602	0.0323727	0.95017	0.874063	1.0329	0.890403
TYMP	Chronic pancreatitis	Wald ratio	1	-0.166123	0.138436	0.230139	-0.437458	0.105211	0.846942	0.645676	1.11095	0.890403
TYMP	Other disorders of bladder	Wald ratio	1	-0.0383361	0.0319468	0.230139	-0.100952	0.0242795	0.962389	0.903977	1.02458	0.890403
TYMP	Diseases of hair and hair follicles	Wald ratio	1	0.0511148	0.0425957	0.230139	-0.0323727	0.134602	1.05244	0.968146	1.14408	0.890403
IL23R	Bundle branch block	Inverse variance weighted	2	0.114967	0.0958075	0.230147	-0.0728156	0.30275	1.12184	0.929772	1.35358	0.997864
IL17R	Other retinal disorders	Inverse variance weighted	20	0.0548031	0.0457083	0.230538	-0.0347852	0.144391	1.05633	0.965813	1.15534	0.997864
TYMP	Phobia	Wald ratio	1	0.168253	0.140566	0.231318	-0.107256	0.443762	1.18324	0.898296	1.55856	0.890403
IL17R	Other ill-defined and unknown causes of morbidity and mortality	Inverse variance weighted	20	-0.0275093	0.0229925	0.231522	-0.0725745	0.017556	0.972866	0.929996	1.01771	0.997864
IL23R	Disorders of external ear	Inverse variance weighted	2	0.172921	0.145011	0.233077	-0.1113	0.457143	1.18877	0.89467	1.57955	0.997864
IL23R	Tinnitus	Inverse variance weighted	2	-0.282251	0.236783	0.233252	-0.746345	0.181844	0.754085	0.474096	1.19943	0.997864
IL17R	Other aneurysm	Inverse variance weighted	20	-0.0870915	0.0730893	0.233427	-0.230346	0.0561635	0.916593	0.794258	1.05777	0.997864
IL17R	Phobia	Inverse variance weighted	20	-0.151619	0.127253	0.233469	-0.401035	0.097798	0.859316	0.669626	1.10274	0.997864
IL17R	Calculus of bile duct	Inverse variance weighted	20	-0.0764284	0.0642052	0.233899	-0.202271	0.0494138	0.926419	0.816874	1.05066	0.997864
TYMP	Excessive or frequent menstruation	Wald ratio	1	-0.0404659	0.0340766	0.23503	-0.107256	0.0263241	0.960342	0.898296	1.02667	0.890403
IL17R	Acute pharyngitis	Inverse variance weighted	20	-0.11451	0.096469	0.235224	-0.303589	0.0745696	0.891803	0.738164	1.07742	0.997864
TYMP	Contusion	Wald ratio	1	-0.0958403	0.0809318	0.23633	-0.254467	0.0627861	0.908609	0.77533	1.0648	0.890403
TYMP	Simple and unspecified goiter	Wald ratio	1	-0.151215	0.127787	0.236677	-0.401677	0.099248	0.859663	0.669197	1.10434	0.890403
IL23R	Displacement of intervertebral disc	Inverse variance weighted	2	-0.279941	0.236783	0.237099	-0.744035	0.184153	0.755828	0.475193	1.2022	0.997864
IL23R	Intracranial hemorrhage	Inverse variance weighted	2	0.224364	0.190058	0.237799	-0.148149	0.596878	1.25153	0.862303	1.81644	0.997864
IL23R	Dysmenorrhea	Inverse variance weighted	2	-0.155899	0.132074	0.237844	-0.414763	0.102966	0.855646	0.660497	1.10845	0.997864
TYMP	Neoplasm of uncertain behavior	Wald ratio	1	-0.0979701	0.0830616	0.238204	-0.260771	0.0648307	0.906676	0.770457	1.06698	0.890403
TYMP	Other disorders of gallbladder	Wald ratio	1	-0.0979701	0.0830616	0.238204	-0.260771	0.0648307	0.906676	0.770457	1.06698	0.890403
IL17R	Other mental disorder	Inverse variance weighted (multiplicative random effects)	20	-0.0320965	0.0272458	0.238783	-0.0854982	0.0213053	0.968413	0.918055	1.02153	0.997864
TYMP	Stricture and stenosis of esophagus	Wald ratio	1	0.0851914	0.0724127	0.239407	-0.0567375	0.22712	1.08893	0.944842	1.25498	0.890403
IL23R	Elevated blood pressure reading without diagnosis of hypertension	Inverse variance weighted	2	0.16895	0.143727	0.2398	-0.112756	0.450655	1.18406	0.893369	1.56934	0.997864
IL23R	Lymphoid leukemia	Inverse variance weighted	2	-0.272038	0.23175	0.240458	-0.726267	0.182192	0.761825	0.483711	1.19984	0.997864
TYMP	Infertility, female	Wald ratio	1	0.10223	0.0873212	0.241707	-0.0689198	0.273379	1.10764	0.933402	1.3144	0.890403
IL17R	Benign neoplasm of brain, cranial nerves, meninges	Inverse variance weighted	20	0.119449	0.102136	0.242197	-0.0807369	0.319635	1.12688	0.922436	1.37663	0.997864
TYMP	Personal history of diseases of digestive system	Wald ratio	1	-0.029817	0.0255574	0.243345	-0.0799095	0.0202756	0.970623	0.9232	1.02048	0.890403
TYMP	Known or suspected fetal abnormality affecting management of mother	Wald ratio	1	-0.059634	0.0511148	0.243345	-0.159819	0.0405511	0.942109	0.852298	1.04138	0.890403
TYMP	Complication of colostomy or enterostomy	Wald ratio	1	0.163993	0.140566	0.243345	-0.111516	0.439502	1.17821	0.894477	1.55193	0.890403
IL23R	Stiffness of joint	Inverse variance weighted	2	0.252129	0.216156	0.243444	-0.171537	0.675795	1.28676	0.842369	1.96559	0.997864
IL23R	Cancer of bronchus; lung	Inverse variance weighted	2	-0.200576	0.172068	0.243745	-0.537829	0.136677	0.818259	0.584015	1.14646	0.997864
IL17R	Obesity	Inverse variance weighted	20	-0.0361169	0.0310058	0.244082	-0.0968883	0.0246545	0.964528	0.907657	1.02496	0.997864
IL23R	Infection of the eye	Inverse variance weighted	2	-0.271014	0.233071	0.244914	-0.727833	0.185806	0.762606	0.482954	1.20419	0.997864
TYMP	Late pregnancy and failed induction	Wald ratio	1	-0.106489	0.0915807	0.244914	-0.285988	0.073009	0.898985	0.751272	1.07574	0.890403
IL17R	Pyelonephritis	Inverse variance weighted	20	-0.10574	0.0909744	0.245111	-0.28405	0.0725696	0.899658	0.752729	1.07527	0.997864
IL17R	First degree AV block	Inverse variance weighted	20	-0.110456	0.0950762	0.245331	-0.296806	0.0758931	0.895425	0.743188	1.07885	0.997864
IL17R	Diseases of pancreas	Inverse variance weighted (multiplicative random effects)	20	-0.0856853	0.073755	0.245334	-0.230245	0.0588744	0.917883	0.794339	1.06064	0.997864
IL23R	Non-Hodgkins lymphoma	Inverse variance weighted	2	-0.151838	0.130772	0.245605	-0.40815	0.104475	0.859128	0.664879	1.11013	0.997864
IL17R	Nonspecific chest pain	Inverse variance weighted (multiplicative random effects)	20	-0.0338032	0.029156	0.246297	-0.0909489	0.0233425	0.966762	0.913064	1.02362	0.997864
TYMP	Tachycardia NOS	Wald ratio	1	-0.078802	0.0681531	0.247579	-0.212382	0.0547781	0.924223	0.808656	1.05631	0.890403
TYMP	Fracture of tibia and fibula	Wald ratio	1	-0.078802	0.0681531	0.247579	-0.212382	0.0547781	0.924223	0.808656	1.05631	0.890403
TYMP	Cancer of kidney and renal pelvis	Wald ratio	1	-0.110749	0.0958403	0.247863	-0.298596	0.0770982	0.895164	0.741859	1.08015	0.890403
IL17R	Other diseases of lung	Inverse variance weighted	20	-0.117421	0.101756	0.248523	-0.316862	0.0820209	0.889211	0.728431	1.08548	0.997864
IL23R	Irregular menstrual cycle/bleeding	Inverse variance weighted	2	-0.0537185	0.0466143	0.249155	-0.145082	0.0376454	0.947699	0.864951	1.03836	0.997864
IL17R	Cervical cancer and dysplasia	Inverse variance weighted (multiplicative random effects)	20	0.0730484	0.0634284	0.249458	-0.0512714	0.197368	1.07578	0.950021	1.21819	0.997864
IL23R	Chronic cystitis	Inverse variance weighted	2	-0.213168	0.185158	0.249617	-0.576078	0.149741	0.80802	0.562099	1.16153	0.997864
TYMP	Symptoms involving nervous and musculoskeletal systems	Wald ratio	1	-0.0830616	0.0724127	0.251357	-0.22499	0.0588673	0.920294	0.798524	1.06063	0.890403
IL23R	Simple and unspecified goiter	Inverse variance weighted	2	-0.429528	0.374597	0.251531	-1.16374	0.304683	0.650816	0.312316	1.35619	0.997864
TYMP	Dementias	Wald ratio	1	0.117138	0.10223	0.251864	-0.083232	0.317508	1.12427	0.920138	1.3737	0.890403
TYMP	Breast cancer [female]	Wald ratio	1	0.0340766	0.029817	0.253098	-0.0243647	0.0925179	1.03466	0.97593	1.09693	0.890403
TYMP	Disorders of calcium/phosphorus metabolism	Wald ratio	1	0.10223	0.089451	0.253098	-0.0730942	0.277554	1.10764	0.929513	1.3199	0.890403
TYMP	Noninfectious disorders of lymphatic channels	Wald ratio	1	0.136306	0.119268	0.253098	-0.097459	0.370071	1.14603	0.90714	1.44784	0.890403
TYMP	Genital prolapse	Wald ratio	1	0.0340766	0.029817	0.253098	-0.0243647	0.0925179	1.03466	0.97593	1.09693	0.890403
IL23R	Ulceration of intestine	Inverse variance weighted	2	0.484655	0.424596	0.253683	-0.347553	1.31686	1.62362	0.706415	3.7317	0.997864
IL17R	Antepartum hemorrhage, abruptio placentae, and placenta previa	Inverse variance weighted	20	-0.114315	0.100164	0.253752	-0.310636	0.0820058	0.891977	0.732981	1.08546	0.997864
TYMP	Diverticulosis and diverticulitis	Wald ratio	1	-0.0234276	0.0206589	0.256786	-0.0639191	0.0170638	0.976845	0.938081	1.01721	0.891437
TYMP	Diverticulosis	Wald ratio	1	-0.0234276	0.0206589	0.256786	-0.0639191	0.0170638	0.976845	0.938081	1.01721	0.891437
IL17R	Symptoms involving skin and other integumentary tissue	Inverse variance weighted	19	-0.0768208	0.067897	0.257874	-0.209899	0.0562573	0.926056	0.810666	1.05787	0.997864
TYMP	Lymphoid leukemia	Wald ratio	1	-0.146955	0.129917	0.257993	-0.401592	0.107682	0.863333	0.669254	1.11369	0.891437
IL17R	Diseases of hair and hair follicles	Inverse variance weighted	20	0.0476868	0.0421632	0.258052	-0.034953	0.130327	1.04884	0.965651	1.1392	0.997864
IL17R	Ulceration of intestine	Inverse variance weighted	20	-0.140299	0.124096	0.258237	-0.383528	0.102929	0.869098	0.681453	1.10841	0.997864
IL17R	Congenital anomalies of genital organs	Inverse variance weighted	20	-0.13123	0.116152	0.258553	-0.358887	0.0964269	0.877016	0.698453	1.10123	0.997864
TYMP	Other retinal disorders	Wald ratio	1	-0.0575042	0.0511148	0.260589	-0.157689	0.0426809	0.944118	0.854115	1.0436	0.891437
IL23R	Septicemia	Inverse variance weighted	2	0.097575	0.0867373	0.260611	-0.0724301	0.26758	1.10249	0.930131	1.3068	0.997864
IL17R	Open-angle glaucoma	Inverse variance weighted	20	-0.099401	0.0885361	0.261557	-0.272932	0.0741297	0.90538	0.761145	1.07695	0.997864
IL23R	Diseases of the larynx and vocal cords	Inverse variance weighted	2	-0.12048	0.107463	0.262232	-0.331106	0.090147	0.886495	0.718129	1.09434	0.997864
IL17R	Sciatica	Inverse variance weighted	20	-0.0661079	0.0589987	0.262502	-0.181745	0.0495295	0.93603	0.833814	1.05078	0.997864
IL17R	Chronic fatigue syndrome	Inverse variance weighted	20	0.131014	0.116934	0.262538	-0.0981762	0.360205	1.13998	0.906489	1.43362	0.997864
TYMP	Fracture of hand or wrist	Wald ratio	1	-0.059634	0.0532446	0.262714	-0.163993	0.0447255	0.942109	0.848748	1.04574	0.891437
TYMP	Iron deficiency anemias, unspecified or not due to blood loss	Wald ratio	1	-0.0404659	0.0362063	0.263718	-0.11143	0.0304985	0.960342	0.894554	1.03097	0.891437
TYMP	Duodenitis	Wald ratio	1	-0.0404659	0.0362063	0.263718	-0.11143	0.0304985	0.960342	0.894554	1.03097	0.891437
IL23R	Other tests	Inverse variance weighted	2	0.147151	0.131729	0.263964	-0.111038	0.40534	1.15853	0.894905	1.49981	0.997864
IL17R	Psoriasis and related disorders	Inverse variance weighted	19	-0.0714473	0.0640046	0.264301	-0.196896	0.0540017	0.931045	0.821276	1.05549	0.997864
IL23R	Degeneration of macula and posterior pole of retina	Inverse variance weighted	2	0.131352	0.117817	0.264902	-0.0995697	0.362274	1.14037	0.905227	1.43659	0.997864
IL23R	Cataract	Inverse variance weighted	2	0.0461162	0.0414075	0.265401	-0.0350425	0.127275	1.0472	0.965564	1.13573	0.997864
IL17R	Sleep disorders	Inverse variance weighted	20	0.0535644	0.0480985	0.265433	-0.0407086	0.147837	1.05502	0.960109	1.15932	0.997864
IL17R	Uterine leiomyoma	Inverse variance weighted	20	0.0323668	0.0290751	0.265618	-0.0246205	0.089354	1.0329	0.97568	1.09347	0.997864
IL23R	Endocarditis	Inverse variance weighted	2	0.235593	0.212325	0.267177	-0.180564	0.651751	1.26566	0.834799	1.9189	0.997864
IL23R	Injury, NOS	Inverse variance weighted	2	0.0813115	0.0733146	0.267398	-0.0623852	0.225008	1.08471	0.939521	1.25233	0.997864
IL23R	Dysuria	Inverse variance weighted	2	-0.176182	0.159265	0.268633	-0.488342	0.135978	0.838465	0.613643	1.14566	0.997864
TYMP	Dysphagia	Wald ratio	1	-0.0447255	0.0404659	0.269046	-0.124039	0.0345877	0.95626	0.883346	1.03519	0.891437
IL23R	Osteomyelitis	Inverse variance weighted	2	0.257533	0.233071	0.26918	-0.199287	0.714352	1.29373	0.819315	2.04286	0.997864
IL23R	Paralytic ileus	Inverse variance weighted	2	0.293657	0.266016	0.269634	-0.227735	0.815048	1.34132	0.796335	2.25929	0.997864
IL23R	Abnormal involuntary movements	Inverse variance weighted	2	-0.204304	0.185158	0.269852	-0.567213	0.158605	0.815215	0.567104	1.17188	0.997864
IL23R	Nevus, non-neoplastic	Inverse variance weighted	2	-0.254185	0.230383	0.269891	-0.705737	0.197366	0.775548	0.493745	1.21819	0.997864
IL17R	Other peripheral nerve disorders	Inverse variance weighted	20	0.0346374	0.0314052	0.270061	-0.0269167	0.0961915	1.03524	0.973442	1.10097	0.997864
IL17R	Known or suspected fetal abnormality affecting management of mother	Inverse variance weighted	20	-0.0612245	0.0556349	0.271128	-0.170269	0.0478199	0.940612	0.843438	1.04898	0.997864
IL17R	Scar conditions and fibrosis of skin	Inverse variance weighted	20	0.0646752	0.0589847	0.272872	-0.0509349	0.180285	1.06681	0.950341	1.19756	0.997864
IL17R	Peritoneal or intestinal adhesions	Inverse variance weighted	19	-0.112717	0.103171	0.274603	-0.314932	0.0894985	0.893404	0.729839	1.09363	0.997864
IL17R	Endometriosis	Inverse variance weighted	20	0.0529203	0.0484736	0.27495	-0.042088	0.147929	1.05435	0.958785	1.15943	0.997864
IL23R	Hypothyroidism NOS	Inverse variance weighted	2	0.0536028	0.0491812	0.275755	-0.0427922	0.149998	1.05507	0.95811	1.16183	0.997864
IL17R	Prurigo and Lichen	Inverse variance weighted	19	-0.112458	0.10324	0.276029	-0.314808	0.0898927	0.893635	0.729929	1.09406	0.997864
TYMP	Protein-calorie malnutrition	Wald ratio	1	-0.104359	0.0958403	0.276203	-0.292206	0.0834876	0.900901	0.746614	1.08707	0.891437
IL23R	Acid-base balance disorder	Inverse variance weighted	2	-0.176167	0.16185	0.276391	-0.493393	0.141058	0.838478	0.610552	1.15149	0.997864
IL17R	Aortic valve disease	Inverse variance weighted	20	0.0975174	0.0896223	0.276554	-0.0781424	0.273177	1.10243	0.924833	1.31413	0.997864
IL17R	Periodontitis (acute or chronic)	Inverse variance weighted	20	-0.0896707	0.0824905	0.277018	-0.251352	0.0720108	0.914232	0.777748	1.07467	0.997864
IL23R	Disorders of other cranial nerves	Inverse variance weighted	2	0.159935	0.147612	0.278593	-0.129384	0.449254	1.17343	0.878637	1.56714	0.997864
TYMP	Other disorders of circulatory system	Wald ratio	1	0.0276872	0.0255574	0.27866	-0.0224053	0.0777797	1.02807	0.977844	1.08088	0.891437
TYMP	Other chronic nonalcoholic liver disease	Wald ratio	1	0.0830616	0.0766723	0.27866	-0.067216	0.233339	1.08661	0.934993	1.26281	0.891437
TYMP	Early onset of delivery	Wald ratio	1	-0.138436	0.127787	0.27866	-0.388899	0.112027	0.870719	0.677803	1.11854	0.891437
IL23R	Macular degeneration (senile) of retina NOS	Inverse variance weighted	2	0.127489	0.117817	0.279212	-0.103433	0.358411	1.13597	0.901736	1.43105	0.997864
IL23R	Fetal distress and abnormal forces of labor	Inverse variance weighted	2	0.132861	0.123002	0.280074	-0.108223	0.373945	1.14209	0.897428	1.45346	0.997864
IL23R	Endometriosis	Inverse variance weighted	2	0.0950727	0.0880374	0.280181	-0.0774806	0.267626	1.09974	0.925445	1.30686	0.997864
IL17R	Glomerulonephritis	Inverse variance weighted	20	-0.0955952	0.0885457	0.280314	-0.269145	0.0779544	0.908832	0.764033	1.08107	0.997864
IL23R	Secondary malignancy of respiratory organs	Inverse variance weighted	2	0.127195	0.117817	0.280324	-0.103727	0.358117	1.13564	0.901471	1.43063	0.997864
TYMP	Schizophrenia and other psychotic disorders	Wald ratio	1	0.117138	0.108619	0.280841	-0.0957551	0.330031	1.12427	0.908687	1.39101	0.891437
IL17R	Fracture of ribs	Inverse variance weighted	20	0.11102	0.10303	0.281235	-0.0909189	0.312958	1.11742	0.913092	1.36746	0.997864
TYMP	Atrial fibrillation and flutter	Wald ratio	1	0.029817	0.0276872	0.281515	-0.0244499	0.0840839	1.03027	0.975847	1.08772	0.891437
IL23R	Cardiomegaly	Inverse variance weighted	2	-0.156797	0.145637	0.281644	-0.442245	0.12865	0.854877	0.642592	1.13729	0.997864
IL17R	Anal and rectal polyp	Inverse variance weighted	20	-0.0425391	0.0395167	0.28171	-0.119992	0.0349135	0.958353	0.886928	1.03553	0.997864
IL17R	Chronic ulcer of skin	Inverse variance weighted	20	-0.0688878	0.0640063	0.281808	-0.19434	0.0565645	0.933431	0.823378	1.05819	0.997864
IL17R	Other biliary tract disease	Inverse variance weighted (multiplicative random effects)	20	-0.0887946	0.0826004	0.282379	-0.250691	0.0731023	0.915033	0.778262	1.07584	0.997864
IL17R	Carbuncle and furuncle	Inverse variance weighted	20	-0.064168	0.0597064	0.282498	-0.181192	0.0528565	0.937847	0.834275	1.05428	0.997864
IL17R	Myalgia and myositis unspecified	Inverse variance weighted	20	-0.120304	0.112001	0.282765	-0.339826	0.0992187	0.886651	0.711894	1.10431	0.997864
TYMP	Mitral valve disease	Wald ratio	1	-0.0617638	0.0575042	0.282789	-0.174472	0.0509445	0.940105	0.8399	1.05226	0.891437
IL17R	Urinary calculus	Inverse variance weighted	20	0.0446619	0.0416071	0.283083	-0.0368881	0.126212	1.04567	0.963784	1.13452	0.997864
IL17R	Acute tonsillitis	Inverse variance weighted	20	0.123933	0.115576	0.283583	-0.102597	0.350462	1.13194	0.902491	1.41972	0.997864
IL17R	Curvature of spine	Inverse variance weighted	20	-0.0911481	0.0850593	0.283907	-0.257864	0.075568	0.912882	0.7727	1.0785	0.997864
IL23R	Strabismus and other disorders of binocular eye movements	Inverse variance weighted	2	-0.155378	0.145011	0.283948	-0.4396	0.128843	0.856091	0.644294	1.13751	0.997864
TYMP	Breast cancer	Wald ratio	1	0.0319468	0.029817	0.283977	-0.0264945	0.0903881	1.03246	0.973853	1.0946	0.891437
TYMP	Depression	Wald ratio	1	-0.0319468	0.029817	0.283977	-0.0903881	0.0264945	0.968558	0.913577	1.02685	0.891437
TYMP	Other peripheral nerve disorders	Wald ratio	1	-0.0319468	0.029817	0.283977	-0.0903881	0.0264945	0.968558	0.913577	1.02685	0.891437
TYMP	Other disorders of male genital organs	Wald ratio	1	-0.0638935	0.059634	0.283977	-0.180776	0.052989	0.938105	0.834622	1.05442	0.891437
IL23R	Antepartum hemorrhage, abruptio placentae, and placenta previa	Inverse variance weighted	2	-0.260837	0.243625	0.284327	-0.738343	0.216669	0.770406	0.477905	1.24193	0.997864
IL23R	Complications of surgical and medical procedures	Inverse variance weighted	2	0.0623649	0.0582678	0.284477	-0.05184	0.17657	1.06435	0.949481	1.19312	0.997864
TYMP	Diseases of the larynx and vocal cords	Wald ratio	1	-0.0660233	0.0617638	0.285085	-0.18708	0.0550336	0.936109	0.829377	1.05658	0.891437
TYMP	Diseases of pancreas	Wald ratio	1	-0.0660233	0.0617638	0.285085	-0.18708	0.0550336	0.936109	0.829377	1.05658	0.891437
IL23R	Manlignant and unknown neoplasms of brain and nervous system	Inverse variance weighted	2	0.315016	0.295083	0.285724	-0.263348	0.893379	1.37028	0.768475	2.44337	0.997864
IL23R	Pathologic fracture	Inverse variance weighted	2	0.252754	0.236783	0.285768	-0.21134	0.716848	1.28757	0.809499	2.04797	0.997864
IL17R	Chronic airway obstruction	Inverse variance weighted	20	-0.0348792	0.0327557	0.286954	-0.0990803	0.029322	0.965722	0.90567	1.02976	0.997864
TYMP	Arterial embolism and thrombosis of lower extremity artery	Wald ratio	1	-0.140566	0.132047	0.287095	-0.399377	0.118246	0.868866	0.670738	1.12552	0.891437
TYMP	Fracture of upper limb	Wald ratio	1	0.0362063	0.0340766	0.288009	-0.0305837	0.102996	1.03687	0.969879	1.10849	0.891437
IL17R	Postinflammatory pulmonary fibrosis	Inverse variance weighted	20	0.105635	0.099474	0.288265	-0.0893341	0.300604	1.11142	0.91454	1.35067	0.997864
IL23R	Duodenal ulcer	Inverse variance weighted	2	0.107131	0.100998	0.288813	-0.0908242	0.305086	1.11308	0.913178	1.35674	0.997864
TYMP	Poisoning by psychotropic agents	Wald ratio	1	-0.0766723	0.0724127	0.28968	-0.218601	0.0652566	0.926193	0.803642	1.06743	0.891437
IL17R	Benign neoplasm of breast	Inverse variance weighted	20	0.0763905	0.072182	0.289916	-0.0650861	0.217867	1.07938	0.936987	1.24342	0.997864
IL23R	Seborrheic keratosis	Inverse variance weighted	2	-0.105481	0.0996926	0.290028	-0.300878	0.0899167	0.899892	0.740168	1.09408	0.997864
IL23R	Aseptic necrosis of bone	Inverse variance weighted	2	0.247746	0.23435	0.290437	-0.211579	0.707071	1.28113	0.809305	2.02804	0.997864
TYMP	Respiratory insufficiency	Wald ratio	1	0.078802	0.0745425	0.290446	-0.0673012	0.224905	1.08199	0.934914	1.2522	0.891437
TYMP	Hyperparathyroidism	Wald ratio	1	-0.119268	0.112879	0.290692	-0.34051	0.101974	0.88757	0.711407	1.10735	0.891437
TYMP	Acquired spondylolisthesis	Wald ratio	1	-0.0851914	0.0809318	0.29251	-0.243818	0.073435	0.918337	0.78363	1.0762	0.891437
IL23R	Other acute and subacute forms of ischemic heart disease	Inverse variance weighted	2	-0.170023	0.16185	0.29349	-0.487248	0.147203	0.843646	0.614315	1.15859	0.997864
IL17R	Intervertebral disc disorders	Inverse variance weighted	20	0.0342746	0.0326407	0.293691	-0.0297011	0.0982504	1.03487	0.970736	1.10324	0.997864
TYMP	Cardiac shunt/ heart septal defect	Wald ratio	1	-0.136306	0.129917	0.294095	-0.390943	0.118331	0.872575	0.676419	1.12562	0.891437
TYMP	Fracture of unspecified bones	Wald ratio	1	-0.0915807	0.0873212	0.294279	-0.26273	0.0795688	0.912488	0.768949	1.08282	0.891437
IL17R	Psoriasis vulgaris	Inverse variance weighted	19	-0.080939	0.0772076	0.294486	-0.232266	0.0703878	0.92225	0.792735	1.07292	0.997864
IL17R	Cervical intraepithelial neoplasia [CIN] [Cervical dysplasia]	Inverse variance weighted	20	0.078861	0.0752514	0.294653	-0.0686317	0.226354	1.08205	0.93367	1.25402	0.997864
TYMP	Rheumatic disease of the heart valves	Wald ratio	1	-0.0468553	0.0447255	0.294814	-0.134517	0.0408067	0.954225	0.874138	1.04165	0.891437
IL23R	Disorders of adrenal glands	Inverse variance weighted	2	-0.225066	0.214925	0.295015	-0.646319	0.196187	0.798463	0.523971	1.21675	0.997864
IL17R	Urinary tract infection	Inverse variance weighted (multiplicative random effects)	20	-0.0378588	0.0361546	0.295036	-0.108722	0.0330042	0.962849	0.89698	1.03355	0.997864
IL17R	Voice disturbance	Inverse variance weighted	20	-0.105634	0.101122	0.296198	-0.303834	0.0925652	0.899754	0.737983	1.09698	0.997864
IL23R	Occlusion of cerebral arteries	Inverse variance weighted	2	-0.101293	0.0970004	0.296366	-0.291414	0.0888273	0.903668	0.747206	1.09289	0.997864
IL17R	Other disorders of eyelids	Inverse variance weighted	20	0.0395773	0.0379248	0.296683	-0.0347553	0.11391	1.04037	0.965842	1.12065	0.997864
IL17R	Malposition and malpresentation of fetus or obstruction	Inverse variance weighted	20	-0.0852957	0.0818123	0.297144	-0.245648	0.0750564	0.918241	0.782198	1.07794	0.997864
IL17R	Primary angle-closure glaucoma	Inverse variance weighted	20	0.112096	0.107586	0.297449	-0.0987722	0.322963	1.11862	0.905949	1.38121	0.997864
TYMP	Hypotension NOS	Wald ratio	1	-0.0553744	0.0532446	0.29834	-0.159734	0.0489851	0.946131	0.852371	1.0502	0.891437
IL23R	Premature beats	Inverse variance weighted	2	0.243431	0.23435	0.29892	-0.215894	0.702756	1.27562	0.805821	2.01931	0.997864
TYMP	Urethral stricture (not specified as infectious)	Wald ratio	1	0.0575042	0.0553744	0.299055	-0.0510296	0.166038	1.05919	0.95025	1.18062	0.891437
TYMP	Cancer of esophagus	Wald ratio	1	0.121398	0.117138	0.300033	-0.108193	0.350989	1.12907	0.897454	1.42047	0.891437
TYMP	Abnormal movement	Wald ratio	1	-0.0617638	0.059634	0.300335	-0.178646	0.0551188	0.940105	0.836402	1.05667	0.891437
TYMP	Nonrheumatic mitral valve disorders	Wald ratio	1	-0.0617638	0.059634	0.300335	-0.178646	0.0551188	0.940105	0.836402	1.05667	0.891437
TYMP	Chronic bronchitis	Wald ratio	1	0.0617638	0.059634	0.300335	-0.0551188	0.178646	1.06371	0.946373	1.1956	0.891437
TYMP	Digestive congenital anomalies	Wald ratio	1	-0.123528	0.119268	0.300335	-0.357293	0.110238	0.883797	0.699568	1.11654	0.891437
IL23R	Reflux esophagitis	Inverse variance weighted	2	-0.0561435	0.0543833	0.3019	-0.162735	0.0504477	0.945403	0.849817	1.05174	0.997864
IL23R	Nerve root and plexus disorders	Inverse variance weighted	2	-0.190147	0.184224	0.302	-0.551227	0.170932	0.826837	0.576243	1.18641	0.997864
TYMP	Otitis externa	Wald ratio	1	-0.140566	0.136306	0.302424	-0.407726	0.126594	0.868866	0.665161	1.13496	0.891437
TYMP	Other specified osteoporosis	Wald ratio	1	-0.140566	0.136306	0.302424	-0.407726	0.126594	0.868866	0.665161	1.13496	0.891437
IL23R	Calculus of lower urinary tract	Inverse variance weighted	2	0.200368	0.1955	0.30541	-0.182812	0.583549	1.22185	0.832925	1.79239	0.997864
IL23R	Jaundice (not of newborn)	Inverse variance weighted	2	0.188869	0.185158	0.307709	-0.174041	0.551778	1.20788	0.840263	1.73634	0.997864
IL17R	Unstable angina (intermediate coronary syndrome)	Inverse variance weighted (multiplicative random effects)	20	-0.0630337	0.061834	0.308012	-0.184228	0.0581609	0.938912	0.831746	1.05989	0.997864
IL23R	Malignant neoplasm of bladder	Inverse variance weighted	2	0.122541	0.12042	0.308862	-0.113483	0.358565	1.13037	0.89272	1.43127	0.997864
TYMP	Subjective visual disturbances	Wald ratio	1	-0.127787	0.125657	0.309178	-0.374075	0.118501	0.880041	0.687925	1.12581	0.891437
IL23R	Otitis externa	Inverse variance weighted	2	0.239528	0.235586	0.309282	-0.222221	0.701277	1.27065	0.800738	2.01632	0.997864
IL23R	Acquired absence of breast	Inverse variance weighted	2	-0.115582	0.113932	0.310355	-0.33889	0.107726	0.890848	0.712561	1.11374	0.997864
IL23R	Phobia	Inverse variance weighted	2	0.253414	0.249813	0.310385	-0.236219	0.743048	1.28842	0.789608	2.10233	0.997864
IL23R	Disorders of iron metabolism	Inverse variance weighted	2	-0.308943	0.304755	0.310706	-0.906261	0.288376	0.734223	0.404032	1.33426	0.997864
IL17R	Hyposmolality and/or hyponatremia	Inverse variance weighted	20	0.0739791	0.073168	0.311976	-0.0694301	0.217388	1.07678	0.932925	1.24283	0.997864
IL17R	Mitral valve disease	Inverse variance weighted	20	-0.052921	0.0524471	0.312957	-0.155717	0.0498753	0.948455	0.855801	1.05114	0.997864
IL23R	Osteoarthrosis	Inverse variance weighted	2	-0.0353864	0.0350892	0.313229	-0.104161	0.0333884	0.965232	0.90108	1.03395	0.997864
IL23R	Inflammatory disease of cervix, vagina, and vulva	Inverse variance weighted	2	-0.104394	0.103578	0.31351	-0.307406	0.0986179	0.90087	0.735352	1.10364	0.997864
IL17R	Neurological disorders	Inverse variance weighted	20	-0.042493	0.042175	0.313676	-0.125156	0.0401701	0.958397	0.882359	1.04099	0.997864
IL17R	Psoriasis	Inverse variance weighted	19	-0.0690729	0.0685909	0.313922	-0.203511	0.0653652	0.933259	0.815861	1.06755	0.997864
IL17R	Infection/inflammation of internal prosthetic device; implant; and graft	Inverse variance weighted	20	-0.0649695	0.0645689	0.314317	-0.191524	0.0615855	0.937096	0.825699	1.06352	0.997864
IL17R	Disorders of vitreous body	Inverse variance weighted	20	0.0777468	0.0774132	0.31523	-0.0739831	0.229477	1.08085	0.928687	1.25794	0.997864
IL17R	Ingrowing nail	Inverse variance weighted	20	-0.109722	0.109359	0.315707	-0.324065	0.104621	0.896084	0.723204	1.11029	0.997864
IL23R	Acquired spondylolisthesis	Inverse variance weighted	2	-0.16869	0.168412	0.316513	-0.498778	0.161398	0.844771	0.607272	1.17515	0.997864
IL17R	Bundle branch block	Inverse variance weighted	20	-0.0555135	0.0554505	0.316761	-0.164197	0.0531695	0.945999	0.848575	1.05461	0.997864
IL23R	Constipation	Inverse variance weighted	2	0.0738624	0.0738005	0.316905	-0.0707866	0.218511	1.07666	0.931661	1.24422	0.997864
IL23R	Cough	Inverse variance weighted	2	-0.103626	0.103578	0.317086	-0.306638	0.0993864	0.901563	0.735917	1.10449	0.997864
TYMP	Cancer of other lymphoid, histiocytic tissue	Wald ratio	1	0.0660233	0.0660233	0.317311	-0.0633824	0.195429	1.06825	0.938584	1.21583	0.891437
TYMP	Other specified nonpsychotic and/or transient mental disorders	Wald ratio	1	0.123528	0.123528	0.317311	-0.118586	0.365641	1.13148	0.888175	1.44144	0.891437
TYMP	Symptoms involving head and neck	Wald ratio	1	0.0575042	0.0575042	0.317311	-0.055204	0.170212	1.05919	0.946292	1.18556	0.891437
TYMP	Tobacco use disorder	Wald ratio	1	0.0234276	0.0234276	0.317311	-0.0224905	0.0693458	1.0237	0.97776	1.07181	0.891437
TYMP	Migraine	Wald ratio	1	0.059634	0.059634	0.317311	-0.0572486	0.176517	1.06145	0.944359	1.19305	0.891437
TYMP	Disorders of other cranial nerves	Wald ratio	1	0.0851914	0.0851914	0.317311	-0.0817837	0.252167	1.08893	0.921471	1.28681	0.891437
TYMP	Disorders of lacrimal system	Wald ratio	1	-0.0660233	0.0660233	0.317311	-0.195429	0.0633824	0.936109	0.822482	1.06543	0.891437
TYMP	Myocardial infarction	Wald ratio	1	0.029817	0.029817	0.317311	-0.0286243	0.0882583	1.03027	0.971781	1.09227	0.891437
TYMP	Cerebrovascular disease	Wald ratio	1	0.0340766	0.0340766	0.317311	-0.0327135	0.100867	1.03466	0.967816	1.10613	0.891437
TYMP	Varicose veins of lower extremity	Wald ratio	1	0.029817	0.029817	0.317311	-0.0286243	0.0882583	1.03027	0.971781	1.09227	0.891437
TYMP	Respiratory failure, insufficiency, arrest	Wald ratio	1	0.0617638	0.0617638	0.317311	-0.0592932	0.182821	1.06371	0.94243	1.2006	0.891437
TYMP	Stricture/obstruction of ureter	Wald ratio	1	-0.104359	0.104359	0.317311	-0.308904	0.100185	0.900901	0.734251	1.10538	0.891437
TYMP	Other disorders of urethra and urinary tract	Wald ratio	1	0.0489851	0.0489851	0.317311	-0.0470256	0.144996	1.0502	0.954063	1.15603	0.891437
TYMP	Dysmenorrhea	Wald ratio	1	-0.0745425	0.0745425	0.317311	-0.220646	0.0715608	0.928168	0.802001	1.07418	0.891437
TYMP	Carbuncle and furuncle	Wald ratio	1	-0.0660233	0.0660233	0.317311	-0.195429	0.0633824	0.936109	0.822482	1.06543	0.891437
TYMP	Other arthropathies	Wald ratio	1	-0.0176772	0.0176772	0.317311	-0.0523246	0.0169701	0.982478	0.949021	1.01711	0.891437
IL23R	Occlusion and stenosis of precerebral arteries	Inverse variance weighted	2	-0.160327	0.16055	0.317984	-0.475005	0.154351	0.851866	0.621882	1.1669	0.997864
IL23R	Ileostomy status	Inverse variance weighted	2	0.292281	0.292955	0.318426	-0.281912	0.866473	1.33948	0.75434	2.37851	0.997864
IL23R	Cardiac conduction disorders	Inverse variance weighted	2	0.0668634	0.0673104	0.320535	-0.065065	0.198792	1.06915	0.937007	1.21993	0.997864
IL23R	Leukemia	Inverse variance weighted	2	0.141523	0.142511	0.320676	-0.137798	0.420844	1.15203	0.871275	1.52325	0.997864
IL23R	Congenital anomalies of great vessels	Inverse variance weighted	2	-0.129404	0.130772	0.3224	-0.385716	0.126909	0.878619	0.679964	1.13531	0.997864
IL17R	Cervicitis and endocervicitis	Inverse variance weighted (multiplicative random effects)	20	-0.102109	0.103224	0.322567	-0.304428	0.10021	0.902931	0.737545	1.1054	0.997864
IL23R	Cholelithiasis with other cholecystitis	Inverse variance weighted	2	-0.0872176	0.088276	0.323148	-0.260239	0.0858034	0.916478	0.770868	1.08959	0.997864
IL17R	Other paralytic syndromes	Inverse variance weighted	20	0.109582	0.110929	0.323223	-0.107839	0.327002	1.11581	0.897772	1.3868	0.997864
IL17R	Atrioventricular block, complete	Inverse variance weighted	20	-0.116069	0.117606	0.323675	-0.346577	0.114438	0.890414	0.707104	1.12124	0.997864
IL23R	Hyperlipidemia	Inverse variance weighted	2	-0.0323749	0.0328869	0.324905	-0.0968333	0.0320835	0.968144	0.907707	1.0326	0.997864
TYMP	Schizophrenia	Wald ratio	1	0.129917	0.132047	0.325179	-0.128895	0.388728	1.13873	0.879067	1.4751	0.90431
TYMP	Adverse effects of sedatives or other central nervous system depressants and anesthetics	Wald ratio	1	0.127787	0.129917	0.325309	-0.12685	0.382424	1.13631	0.880866	1.46583	0.90431
IL23R	Nonspecific chest pain	Inverse variance weighted	2	0.0325502	0.0331469	0.3261	-0.0324177	0.0975181	1.03309	0.968102	1.10243	0.997864
IL17R	Abnormal glucose	Inverse variance weighted	20	-0.12381	0.126134	0.326308	-0.371032	0.123412	0.883548	0.690022	1.13135	0.997864
IL17R	Contracture of palmar fascia [Dupuytren's disease]	Inverse variance weighted (multiplicative random effects)	20	0.0628146	0.0640964	0.327086	-0.0628144	0.188444	1.06483	0.939118	1.20737	0.997864
IL17R	Malignant neoplasm of ovary	Inverse variance weighted	20	0.075067	0.0766422	0.327359	-0.0751517	0.225286	1.07796	0.927603	1.25268	0.997864
IL23R	Cancer, suspected or other	Inverse variance weighted	2	-0.049474	0.0506349	0.328533	-0.148718	0.0497704	0.95173	0.861812	1.05103	0.997864
IL17R	Hallux rigidus	Inverse variance weighted	20	0.070629	0.0724292	0.329488	-0.0713321	0.21259	1.07318	0.931153	1.23688	0.997864
IL17R	Irregular menstrual cycle	Inverse variance weighted	20	0.0632017	0.0649778	0.330719	-0.0641548	0.190558	1.06524	0.93786	1.20992	0.997864
IL23R	Septal Deviations/Turbinate Hypertrophy	Inverse variance weighted	2	0.116077	0.119542	0.331545	-0.118227	0.35038	1.12308	0.888495	1.41961	0.997864
IL17R	Infertility, female	Inverse variance weighted	20	0.0878115	0.0904781	0.331783	-0.0895255	0.265149	1.09178	0.914365	1.30362	0.997864
IL17R	Cardiac conduction disorders	Inverse variance weighted (multiplicative random effects)	20	-0.0450034	0.0463994	0.33209	-0.135946	0.0459394	0.955994	0.87289	1.04701	0.997864
IL17R	Abdominal hernia	Inverse variance weighted	20	-0.0135619	0.0139845	0.332158	-0.0409716	0.0138478	0.98653	0.959856	1.01394	0.997864
TYMP	Pathologic fracture	Wald ratio	1	0.134176	0.138436	0.33243	-0.137158	0.405511	1.14359	0.871832	1.50007	0.90431
IL23R	Lymphoid leukemia, chronic	Inverse variance weighted	2	-0.242015	0.249813	0.332652	-0.731649	0.247618	0.785044	0.481115	1.28097	0.997864
IL23R	Precordial pain	Inverse variance weighted	2	0.0902488	0.0932285	0.333025	-0.0924791	0.272977	1.09445	0.911668	1.31387	0.997864
IL17R	Cancer of bronchus; lung	Inverse variance weighted (multiplicative random effects)	20	0.0775095	0.0801688	0.33363	-0.0796215	0.23464	1.08059	0.923466	1.26445	0.997864
TYMP	Erythematous conditions	Wald ratio	1	0.0617638	0.0638935	0.333711	-0.0634676	0.186995	1.06371	0.938505	1.20562	0.90431
IL23R	Cancer of bladder	Inverse variance weighted	2	0.108708	0.112651	0.334548	-0.112089	0.329504	1.11484	0.893965	1.39028	0.997864
TYMP	Abnormal glucose	Wald ratio	1	0.115008	0.119268	0.334903	-0.118757	0.348774	1.12188	0.888024	1.41733	0.90431
IL23R	Disorders of lipoid metabolism	Inverse variance weighted	2	-0.0316673	0.0328869	0.33559	-0.0961257	0.0327911	0.968829	0.90835	1.03333	0.997864
IL23R	Sicca syndrome	Inverse variance weighted	2	-0.227782	0.236783	0.336057	-0.691876	0.236313	0.796298	0.500636	1.26657	0.997864
TYMP	Other specified cardiac dysrhythmias	Wald ratio	1	-0.0532446	0.0553744	0.336281	-0.161778	0.0552892	0.948148	0.85063	1.05685	0.90431
IL23R	Cardiac pacemaker/device in situ	Inverse variance weighted	2	0.106932	0.111347	0.33688	-0.111309	0.325173	1.11286	0.894663	1.38427	0.997864
TYMP	Viral Enteritis	Wald ratio	1	0.10223	0.106489	0.337055	-0.106489	0.310949	1.10764	0.898985	1.36472	0.90431
TYMP	Open wounds of head; neck; and trunk	Wald ratio	1	0.0489851	0.0511148	0.337895	-0.0512	0.14917	1.0502	0.950089	1.16087	0.90431
IL23R	Diseases of the oral soft tissues, excluding lesions specific for gingiva and tongue	Inverse variance weighted	2	0.0841639	0.0880374	0.339071	-0.0883893	0.256717	1.08781	0.915404	1.29268	0.997864
IL23R	Cancer of other female genital organs	Inverse variance weighted	2	-0.107677	0.112651	0.33915	-0.328473	0.113119	0.897917	0.720022	1.11977	0.997864
IL23R	Acute tonsillitis	Inverse variance weighted	2	-0.291329	0.304999	0.339487	-0.889127	0.306469	0.74727	0.411014	1.35862	0.997864
IL17R	Other and unspecified disorders of back	Inverse variance weighted	20	0.0599032	0.0627212	0.339542	-0.0630303	0.182837	1.06173	0.938915	1.20062	0.997864
TYMP	Lymphoid leukemia, chronic	Wald ratio	1	-0.134176	0.140566	0.339808	-0.409685	0.141333	0.874436	0.663859	1.15181	0.90431
TYMP	Rheumatoid arthritis	Wald ratio	1	0.0447255	0.0468553	0.339808	-0.0471108	0.136562	1.04574	0.953982	1.14633	0.90431
TYMP	Neuralgia, neuritis, and radiculitis NOS	Wald ratio	1	-0.0873212	0.0915807	0.340343	-0.266819	0.0921771	0.916383	0.765811	1.09656	0.90431
TYMP	Foreign body injury	Wald ratio	1	-0.0851914	0.089451	0.340904	-0.260515	0.0901325	0.918337	0.770654	1.09432	0.90431
IL23R	Malignant neoplasm, other	Inverse variance weighted	2	-0.0583122	0.0613199	0.34163	-0.178499	0.0618749	0.943355	0.836525	1.06383	0.997864
IL23R	Noninflammatory disorders of vagina	Inverse variance weighted	2	-0.125448	0.132074	0.342197	-0.384312	0.133417	0.882102	0.680919	1.14273	0.997864
IL23R	Primary open angle glaucoma	Inverse variance weighted	2	0.162236	0.170919	0.342519	-0.172765	0.497238	1.17614	0.841335	1.64417	0.997864
IL23R	Dysphagia	Inverse variance weighted	2	-0.0662503	0.0699214	0.343385	-0.203296	0.0707956	0.935897	0.816036	1.07336	0.997864
TYMP	Lipoma	Wald ratio	1	0.0383361	0.0404659	0.343451	-0.0409771	0.117649	1.03908	0.959851	1.12485	0.90431
IL17R	Sleep apnea	Inverse variance weighted	20	0.0480111	0.050707	0.343723	-0.0513746	0.147397	1.04918	0.949923	1.15881	0.997864
IL23R	Atrial fibrillation and flutter	Inverse variance weighted	2	0.0452711	0.04788	0.344397	-0.0485736	0.139116	1.04631	0.952587	1.14926	0.997864
IL17R	Intracranial hemorrhage (injury)	Inverse variance weighted	20	0.140608	0.148765	0.344574	-0.150971	0.432187	1.15097	0.859872	1.54062	0.997864
IL23R	Diabetic retinopathy	Inverse variance weighted	2	-0.143169	0.151496	0.344641	-0.440102	0.153764	0.866607	0.643971	1.16622	0.997864
TYMP	Diplopia and disorders of binocular vision	Wald ratio	1	0.108619	0.115008	0.344943	-0.116797	0.334035	1.11474	0.889765	1.39659	0.90431
IL23R	Ill-defined descriptions and complications of heart disease	Inverse variance weighted	2	0.220681	0.234003	0.345645	-0.237964	0.679327	1.24693	0.788231	1.97255	0.997864
TYMP	Purpura and other hemorrhagic conditions	Wald ratio	1	-0.0702829	0.0745425	0.345754	-0.216386	0.0758203	0.93213	0.805424	1.07877	0.90431
IL23R	Intervertebral disc disorders	Inverse variance weighted	2	-0.0549232	0.0582678	0.345886	-0.169128	0.0592817	0.946558	0.844401	1.06107	0.997864
IL17R	Benign neoplasm of uterus	Inverse variance weighted	20	0.0266659	0.0283114	0.346256	-0.0288245	0.0821562	1.02702	0.971587	1.08563	0.997864
IL17R	Noninflammatory disorders of ovary, fallopian tube, and broad ligament	Inverse variance weighted	20	0.118424	0.125792	0.346488	-0.128129	0.364976	1.12572	0.87974	1.44048	0.997864
TYMP	Other disorders of synovium, tendon, and bursa	Wald ratio	1	0.0340766	0.0362063	0.346614	-0.0368879	0.105041	1.03466	0.963784	1.11076	0.90431
IL17R	Chronic pulmonary heart disease	Inverse variance weighted	20	0.110045	0.116977	0.346837	-0.119229	0.33932	1.11633	0.887604	1.40399	0.997864
IL23R	Aortic aneurysm	Inverse variance weighted	2	0.138718	0.147612	0.347346	-0.150601	0.428037	1.1488	0.860191	1.53424	0.997864
TYMP	Other symptoms of respiratory system	Wald ratio	1	0.0319468	0.0340766	0.348501	-0.0348433	0.0987368	1.03246	0.965757	1.10378	0.90431
IL17R	Disorder of skin and subcutaneous tissue NOS	Inverse variance weighted	20	-0.0365339	0.0389759	0.34858	-0.112927	0.0398588	0.964125	0.893216	1.04066	0.997864
TYMP	Anaphylactic shock NOS	Wald ratio	1	0.125657	0.134176	0.349012	-0.137329	0.388643	1.13389	0.871684	1.47498	0.90431
TYMP	Ingrowing nail	Wald ratio	1	0.0937105	0.1001	0.349186	-0.102485	0.289906	1.09824	0.902591	1.3363	0.90431
IL23R	Inflammatory disease of breast	Inverse variance weighted	2	0.196927	0.210952	0.350556	-0.21654	0.610393	1.21765	0.8053	1.84116	0.997864
TYMP	Cancer of bladder	Wald ratio	1	0.059634	0.0638935	0.350648	-0.0655974	0.184865	1.06145	0.936508	1.20306	0.90431
TYMP	Cancer of larynx, pharynx, nasal cavities	Wald ratio	1	0.117138	0.125657	0.351231	-0.12915	0.363426	1.12427	0.878842	1.43825	0.90431
TYMP	Other cerebral degenerations	Wald ratio	1	-0.0873212	0.0937105	0.35143	-0.270994	0.0963515	0.916383	0.762621	1.10115	0.90431
IL23R	Open-angle glaucoma	Inverse variance weighted	2	0.159211	0.170919	0.351595	-0.17579	0.494212	1.17259	0.838794	1.63921	0.997864
IL17R	Obstruction of bile duct	Inverse variance weighted (multiplicative random effects)	20	-0.122212	0.131335	0.352094	-0.379628	0.135205	0.884961	0.684116	1.14477	0.997864
IL17R	Myopia	Inverse variance weighted	20	0.0748014	0.0803898	0.352121	-0.0827626	0.232365	1.07767	0.92057	1.26158	0.997864
TYMP	Varicose veins	Wald ratio	1	0.0276872	0.029817	0.353111	-0.0307541	0.0861285	1.02807	0.969714	1.08995	0.90431
IL17R	Internal derangement of knee	Inverse variance weighted	20	-0.0225414	0.0242868	0.353338	-0.0701436	0.0250607	0.977711	0.93226	1.02538	0.997864
TYMP	Malignant neoplasm of uterus	Wald ratio	1	0.0809318	0.0873212	0.354015	-0.0902177	0.252081	1.0843	0.913732	1.2867	0.90431
TYMP	Orthostatic hypotension	Wald ratio	1	0.078802	0.0851914	0.354966	-0.0881731	0.245777	1.08199	0.915602	1.27861	0.90431
IL23R	Neoplasm of unspecified nature of digestive system	Inverse variance weighted	2	0.156736	0.169619	0.355462	-0.175717	0.48919	1.16969	0.838855	1.63099	0.997864
IL23R	Acquired foot deformities	Inverse variance weighted	2	-0.0526189	0.0569536	0.355543	-0.164248	0.0590102	0.948742	0.848532	1.06079	0.997864
IL17R	Carditis	Inverse variance weighted	20	-0.0588433	0.0638177	0.356501	-0.183926	0.0662394	0.942855	0.831997	1.06848	0.997864
IL17R	Glaucoma	Inverse variance weighted	20	-0.044481	0.0483082	0.357168	-0.139165	0.0502031	0.956494	0.870084	1.05148	0.997864
TYMP	Hemangioma and lymphangioma, any site	Wald ratio	1	0.0724127	0.078802	0.358138	-0.0820393	0.226865	1.0751	0.921236	1.25466	0.90431
IL23R	Other disorders of arteries and arterioles	Inverse variance weighted	2	0.188113	0.20481	0.358369	-0.213314	0.589541	1.20697	0.807902	1.80316	0.997864
IL17R	Ectropion or entropion	Inverse variance weighted	20	0.0800734	0.0872382	0.358687	-0.0909136	0.25106	1.08337	0.913097	1.28539	0.997864
IL17R	Gout and other crystal arthropathies	Inverse variance weighted	20	0.0435574	0.0475136	0.359282	-0.0495693	0.136684	1.04452	0.951639	1.14647	0.997864
TYMP	Peripheral vascular disease	Wald ratio	1	-0.0468553	0.0511148	0.359317	-0.14704	0.0533298	0.954225	0.863259	1.05478	0.90431
TYMP	Phlebitis and thrombophlebitis	Wald ratio	1	0.0468553	0.0511148	0.359317	-0.0533298	0.14704	1.04797	0.948067	1.1584	0.90431
TYMP	Circulatory disease NEC	Wald ratio	1	0.0234276	0.0255574	0.359317	-0.0266649	0.0735202	1.0237	0.973687	1.07629	0.90431
TYMP	Nonspecific abnormal findings in stool contents	Wald ratio	1	-0.0702829	0.0766723	0.359317	-0.220561	0.0799947	0.93213	0.802069	1.08328	0.90431
TYMP	Peripheral enthesopathies and allied syndromes	Wald ratio	1	-0.0234276	0.0255574	0.359317	-0.0735202	0.0266649	0.976845	0.929117	1.02702	0.90431
IL17R	Polymyalgia Rheumatica	Inverse variance weighted (multiplicative random effects)	20	-0.115165	0.125687	0.359518	-0.361512	0.131182	0.891219	0.696622	1.14017	0.997864
IL23R	Respiratory failure	Inverse variance weighted	2	0.112657	0.123002	0.359724	-0.128428	0.353741	1.11925	0.879477	1.42439	0.997864
IL17R	Aortic aneurysm	Inverse variance weighted	20	-0.078818	0.0861694	0.360356	-0.24771	0.090074	0.924208	0.780586	1.09426	0.997864
TYMP	Cervicalgia	Wald ratio	1	-0.0681531	0.0745425	0.360567	-0.214256	0.0779501	0.934117	0.807141	1.08107	0.90431
IL17R	Myeloproliferative disease	Inverse variance weighted	20	-0.0826426	0.0904767	0.361025	-0.259977	0.0946918	0.92068	0.771069	1.09932	0.997864
TYMP	Malignant neoplasm of kidney, except pelvis	Wald ratio	1	-0.089451	0.0979701	0.36122	-0.281472	0.10257	0.914433	0.754672	1.10802	0.90431
IL17R	Neoplasm of unspecified nature of digestive system	Inverse variance weighted	20	0.0957023	0.105136	0.362677	-0.110363	0.301768	1.10043	0.895509	1.35225	0.997864
TYMP	Acute renal failure	Wald ratio	1	-0.0425957	0.0468553	0.363302	-0.134432	0.0492406	0.958299	0.874212	1.05047	0.90431
TYMP	Irregular menstrual cycle	Wald ratio	1	-0.0638935	0.0702829	0.363302	-0.201648	0.0738609	0.938105	0.817383	1.07666	0.90431
TYMP	Dyspareunia	Wald ratio	1	0.0830616	0.0915807	0.364419	-0.0964367	0.26256	1.08661	0.908067	1.30025	0.90431
IL17R	Septicemia	Inverse variance weighted	20	-0.0408464	0.0450509	0.36458	-0.129146	0.0474534	0.959977	0.878845	1.0486	0.997864
IL17R	Gangrene	Inverse variance weighted	20	0.109914	0.121301	0.364872	-0.127837	0.347665	1.11618	0.879997	1.41576	0.997864
IL17R	Ulceration of the lower GI tract	Inverse variance weighted	20	-0.0905746	0.0999741	0.364946	-0.286524	0.105375	0.913406	0.750869	1.11113	0.997864
IL17R	Noninflammatory female genital disorders	Inverse variance weighted	20	0.0317011	0.0350373	0.36558	-0.0369719	0.100374	1.03221	0.963703	1.10558	0.997864
TYMP	Mechanical complication of unspecified genitourinary device, implant, and graft	Wald ratio	1	0.0809318	0.089451	0.365592	-0.0943921	0.256256	1.0843	0.909926	1.29208	0.90431
IL23R	Diseases of pulp and periapical tissues	Inverse variance weighted	2	-0.161165	0.178279	0.365995	-0.510592	0.188263	0.851152	0.60014	1.20715	0.997864
IL17R	Lipoma of skin and subcutaneous tissue	Inverse variance weighted	14	0.0445529	0.049332	0.36646	-0.0521378	0.141244	1.04556	0.949198	1.15171	0.997864
IL17R	Intestinal infection	Inverse variance weighted	20	-0.0270222	0.0299421	0.366801	-0.0857088	0.0316643	0.97334	0.917861	1.03217	0.997864
IL17R	Other symptoms of respiratory system	Inverse variance weighted	19	-0.0330057	0.0365942	0.367089	-0.10473	0.0387189	0.967533	0.900567	1.03948	0.997864
IL17R	Effects radiation NOS	Inverse variance weighted	20	-0.0577177	0.0640698	0.367665	-0.183295	0.0678592	0.943916	0.832523	1.07021	0.997864
IL17R	Diverticulosis	Inverse variance weighted	18	-0.0214549	0.0238194	0.367731	-0.0681408	0.0252311	0.978774	0.934129	1.02555	0.997864
TYMP	Fracture of vertebral column without mention of spinal cord injury	Wald ratio	1	-0.0766723	0.0851914	0.36812	-0.243647	0.0903029	0.926193	0.783764	1.09451	0.90431
IL17R	Lump or mass in breast	Inverse variance weighted	20	-0.0810937	0.0902697	0.369	-0.258022	0.0958349	0.922107	0.772578	1.10058	0.997864
IL23R	Hypercholesterolemia	Inverse variance weighted	2	-0.0297714	0.0331469	0.369098	-0.0947392	0.0351965	0.970667	0.90961	1.03582	0.997864
TYMP	Abdominal aortic aneurysm	Wald ratio	1	0.0937105	0.104359	0.369207	-0.110834	0.298255	1.09824	0.895087	1.34751	0.90431
IL23R	Digestive congenital anomalies	Inverse variance weighted	2	0.189134	0.210952	0.369949	-0.224333	0.6026	1.2082	0.799049	1.82686	0.997864
IL17R	Cholelithiasis with other cholecystitis	Inverse variance weighted (multiplicative random effects)	20	-0.0543817	0.0606797	0.370141	-0.173314	0.0645506	0.947071	0.840874	1.06668	0.997864
IL23R	Cardiac dysrhythmias	Inverse variance weighted	2	0.0331725	0.0370316	0.370364	-0.0394093	0.105754	1.03373	0.961357	1.11155	0.997864
IL17R	Acute upper respiratory infections of multiple or unspecified sites	Inverse variance weighted	20	-0.0558312	0.0623518	0.370562	-0.178041	0.0663784	0.945699	0.836908	1.06863	0.997864
TYMP	Disorder of skin and subcutaneous tissue NOS	Wald ratio	1	0.0362063	0.0404659	0.370928	-0.0431068	0.11552	1.03687	0.957809	1.12246	0.90431
IL17R	Vascular hamartomas and non-neoplastic nevi	Inverse variance weighted	20	-0.104736	0.117113	0.371153	-0.334277	0.124806	0.900562	0.715855	1.13293	0.997864
IL23R	Gastritis and duodenitis	Inverse variance weighted	2	0.0383056	0.042875	0.371629	-0.0457294	0.122341	1.03905	0.9553	1.13014	0.997864
IL23R	Disorders of conjunctiva	Inverse variance weighted	2	-0.307944	0.344785	0.371777	-0.983722	0.367834	0.734957	0.373917	1.4446	0.997864
IL17R	Diseases of nail, NOS	Inverse variance weighted	19	-0.0756351	0.0846881	0.371802	-0.241624	0.0903536	0.927154	0.785352	1.09456	0.997864
IL23R	Abdominal aortic aneurysm	Inverse variance weighted	2	0.164868	0.185158	0.373242	-0.198042	0.527777	1.17924	0.820336	1.69516	0.997864
IL17R	Nonspecific abnormal findings in stool contents	Inverse variance weighted	20	-0.0664485	0.0746276	0.373251	-0.212719	0.0798216	0.935711	0.808384	1.08309	0.997864
IL23R	Epiphora	Inverse variance weighted	2	-0.163685	0.183858	0.373316	-0.524047	0.196677	0.849009	0.592119	1.21735	0.997864
IL17R	Subarachnoid hemorrhage	Inverse variance weighted	20	-0.0891647	0.10023	0.373678	-0.285615	0.107285	0.914695	0.751552	1.11325	0.997864
IL23R	Chemotherapy	Inverse variance weighted	2	-0.0343129	0.03858	0.37379	-0.10993	0.0413039	0.966269	0.895897	1.04217	0.997864
IL23R	Portal hypertension	Inverse variance weighted	2	0.209501	0.235586	0.373854	-0.252247	0.67125	1.23306	0.777052	1.95668	0.997864
IL23R	Tobacco use disorder	Inverse variance weighted	2	0.0366766	0.0414075	0.375754	-0.0444821	0.117835	1.03736	0.956493	1.12506	0.997864
TYMP	Other disorders of the kidney and ureters	Wald ratio	1	-0.0489851	0.0553744	0.376364	-0.157519	0.0595488	0.952195	0.854261	1.06136	0.90431
IL17R	Meniere's disease	Inverse variance weighted	20	0.105653	0.119489	0.376586	-0.128546	0.339851	1.11144	0.879373	1.40474	0.997864
IL23R	Ganglion and cyst of synovium, tendon, and bursa	Inverse variance weighted	2	0.0869274	0.0983926	0.376979	-0.105922	0.279777	1.09082	0.899495	1.32283	0.997864
IL17R	Fever of unknown origin	Inverse variance weighted (multiplicative random effects)	20	0.0517435	0.0585828	0.377099	-0.0630788	0.166566	1.05311	0.938869	1.18124	0.997864
TYMP	Benign neoplasm of skin	Wald ratio	1	-0.0319468	0.0362063	0.377586	-0.102911	0.0390177	0.968558	0.902207	1.03979	0.90431
TYMP	Antepartum hemorrhage, abruptio placentae, and placenta previa	Wald ratio	1	-0.0958403	0.108619	0.377586	-0.308734	0.117053	0.908609	0.734376	1.12418	0.90431
TYMP	Pain in joint	Wald ratio	1	-0.0319468	0.0362063	0.377586	-0.102911	0.0390177	0.968558	0.902207	1.03979	0.90431
TYMP	Phlebitis and thrombophlebitis of lower extremities	Wald ratio	1	0.0468553	0.0532446	0.378859	-0.0575042	0.151215	1.04797	0.944118	1.16325	0.90431
TYMP	Poisoning/allergy of sulfonamides	Wald ratio	1	-0.0937105	0.106489	0.378859	-0.302429	0.115008	0.910546	0.739021	1.12188	0.90431
IL23R	Foreign body injury	Inverse variance weighted	2	-0.140144	0.159265	0.378892	-0.452304	0.172016	0.869233	0.636161	1.1877	0.997864
IL17R	Hypertrophy of female genital organs	Inverse variance weighted	20	0.0707208	0.080415	0.379159	-0.0868927	0.228334	1.07328	0.916775	1.25651	0.997864
IL23R	Pruritus and related conditions	Inverse variance weighted	2	0.171884	0.1955	0.379293	-0.211297	0.555064	1.18754	0.809534	1.74205	0.997864
IL17R	Premature beats	Inverse variance weighted	19	0.109628	0.124736	0.379466	-0.134854	0.35411	1.11586	0.873843	1.42491	0.997864
IL17R	Malunion and nonunion of fracture	Inverse variance weighted	20	0.0710701	0.0808722	0.379513	-0.0874395	0.22958	1.07366	0.916274	1.25807	0.997864
TYMP	Nonspecific chest pain	Wald ratio	1	0.0166123	0.0189551	0.38081	-0.0205396	0.0537643	1.01675	0.97967	1.05524	0.90431
IL23R	Secondary malignant neoplasm of digestive systems	Inverse variance weighted	2	-0.123665	0.141126	0.380883	-0.400272	0.152943	0.883676	0.670138	1.16526	0.997864
IL23R	Superficial injury without mention of infection	Inverse variance weighted	2	0.0737262	0.0841522	0.380973	-0.0912121	0.238664	1.07651	0.912824	1.26955	0.997864
IL17R	Visual disturbances	Inverse variance weighted	20	0.0435173	0.0496975	0.381224	-0.0538898	0.140924	1.04448	0.947537	1.15134	0.997864
TYMP	Aneurysm and dissection of heart	Wald ratio	1	-0.104359	0.119268	0.381574	-0.338125	0.129406	0.900901	0.713106	1.13815	0.90431
IL17R	Nonrheumatic mitral valve disorders	Inverse variance weighted	20	-0.0463286	0.0530447	0.382451	-0.150296	0.057639	0.954728	0.860453	1.05933	0.997864
IL23R	Gout and other crystal arthropathies	Inverse variance weighted	2	0.0801304	0.0919225	0.383363	-0.100038	0.260298	1.08343	0.904803	1.29732	0.997864
IL17R	Varicose veins	Inverse variance weighted	17	0.0280034	0.0321294	0.383436	-0.0349702	0.0909771	1.0284	0.965634	1.09524	0.997864
IL17R	Benign neoplasm of brain and other parts of nervous system	Inverse variance weighted	20	0.0868607	0.0997016	0.383642	-0.108555	0.282276	1.09074	0.89713	1.32614	0.997864
IL17R	Diseases of the salivary glands	Inverse variance weighted	20	-0.0932665	0.107104	0.383863	-0.303191	0.116658	0.910951	0.738458	1.12373	0.997864
IL23R	Hyperparathyroidism	Inverse variance weighted	2	0.185351	0.21288	0.383926	-0.231893	0.602595	1.20364	0.793031	1.82685	0.997864
IL17R	Large cell lymphoma	Inverse variance weighted (multiplicative random effects)	20	-0.150088	0.172438	0.384087	-0.488067	0.18789	0.860632	0.613812	1.2067	0.997864
IL17R	Vascular insufficiency of intestine	Inverse variance weighted	20	-0.103102	0.118565	0.38453	-0.33549	0.129286	0.902035	0.714987	1.13802	0.997864
TYMP	Viral warts & HPV	Wald ratio	1	-0.0851914	0.0979701	0.384538	-0.277213	0.10683	0.918337	0.757893	1.11275	0.90431
TYMP	Crushing or internal injury to organs	Wald ratio	1	-0.0851914	0.0979701	0.384538	-0.277213	0.10683	0.918337	0.757893	1.11275	0.90431
TYMP	Open wounds of extremities	Wald ratio	1	-0.0425957	0.0489851	0.384538	-0.138606	0.053415	0.958299	0.870571	1.05487	0.90431
IL17R	Malignant neoplasm of ovary and other uterine adnexa	Inverse variance weighted	20	0.0658961	0.0758721	0.385112	-0.0828132	0.214605	1.06812	0.920523	1.23937	0.997864
TYMP	Benign neoplasm of ovary	Wald ratio	1	-0.0702829	0.0809318	0.385164	-0.228909	0.0883435	0.93213	0.795401	1.09236	0.90431
IL23R	Diseases of esophagus	Inverse variance weighted	2	-0.0270749	0.0312045	0.38558	-0.0882358	0.0340859	0.973288	0.915545	1.03467	0.997864
IL17R	Fracture of tibia and fibula	Inverse variance weighted	20	0.0535953	0.0617873	0.385714	-0.0675078	0.174698	1.05506	0.93472	1.19089	0.997864
TYMP	Acquired foot deformities	Wald ratio	1	-0.0276872	0.0319468	0.386125	-0.0903029	0.0349285	0.972693	0.913654	1.03555	0.90431
IL23R	Fasciitis	Inverse variance weighted	2	-0.0784553	0.0906224	0.386634	-0.256075	0.0991647	0.924543	0.774084	1.10425	0.997864
TYMP	Atherosclerosis of the extremities	Wald ratio	1	0.0958403	0.110749	0.386828	-0.121227	0.312908	1.10058	0.885833	1.3674	0.90431
TYMP	Ankylosing spondylitis	Wald ratio	1	-0.108619	0.125657	0.387364	-0.354907	0.137669	0.897072	0.701238	1.1476	0.90431
TYMP	Glaucoma	Wald ratio	1	-0.0404659	0.0468553	0.387788	-0.132302	0.0513704	0.960342	0.876076	1.05271	0.90431
TYMP	Secondary malignant neoplasm of liver	Wald ratio	1	0.0532446	0.0617638	0.38865	-0.0678123	0.174302	1.05469	0.934436	1.19041	0.90431
TYMP	Streptococcus infection	Wald ratio	1	-0.0660233	0.0766723	0.389177	-0.216301	0.0842543	0.936109	0.805493	1.08791	0.90431
IL23R	Mood disorders	Inverse variance weighted	2	0.043476	0.0504988	0.389275	-0.0555016	0.142454	1.04443	0.946011	1.1531	0.997864
IL23R	Cholelithiasis with acute cholecystitis	Inverse variance weighted	2	-0.1225	0.142426	0.389736	-0.401655	0.156655	0.884706	0.669212	1.16959	0.997864
IL23R	Late effects of cerebrovascular disease	Inverse variance weighted	2	0.156425	0.182342	0.390964	-0.200964	0.513815	1.16932	0.817942	1.67166	0.997864
IL17R	Fracture of radius and ulna	Inverse variance weighted	20	0.0341239	0.039797	0.391198	-0.0438783	0.112126	1.03471	0.95707	1.11865	0.997864
TYMP	Cholecystitis without cholelithiasis	Wald ratio	1	0.0511148	0.059634	0.391366	-0.0657678	0.167997	1.05244	0.936348	1.18293	0.90431
TYMP	Other hypertrophic and atrophic conditions of skin	Wald ratio	1	0.0383361	0.0447255	0.391366	-0.0493258	0.125998	1.03908	0.951871	1.13428	0.90431
IL23R	Delirium due to conditions classified elsewhere	Inverse variance weighted	2	0.407125	0.475268	0.391654	-0.5244	1.33865	1.50249	0.59191	3.81389	0.997864
IL17R	Other abnormal blood chemistry	Inverse variance weighted	20	-0.0348021	0.0406931	0.392423	-0.114561	0.0449565	0.965797	0.891758	1.04598	0.997864
IL23R	Candidiasis	Inverse variance weighted	2	-0.102924	0.12042	0.392713	-0.338948	0.1331	0.902196	0.71252	1.14236	0.997864
IL23R	Colorectal cancer	Inverse variance weighted	2	0.070629	0.0828521	0.393953	-0.0917611	0.233019	1.07318	0.912323	1.26241	0.997864
IL23R	Noninflammatory female genital disorders	Inverse variance weighted	2	-0.0581731	0.0682763	0.394201	-0.191995	0.0756485	0.943487	0.825311	1.07858	0.997864
IL23R	Empyema and pneumothorax	Inverse variance weighted	2	0.305416	0.359202	0.395179	-0.398619	1.00945	1.35719	0.671246	2.7441	0.997864
IL23R	Acute appendicitis	Inverse variance weighted	2	-0.0921818	0.108767	0.396706	-0.305364	0.121001	0.911939	0.736855	1.12863	0.997864
IL23R	Aneurysm and dissection of heart	Inverse variance weighted	2	0.179942	0.212401	0.396896	-0.236365	0.596248	1.19715	0.789492	1.8153	0.997864
IL17R	Diverticulosis and diverticulitis	Inverse variance weighted	18	-0.0200737	0.0237186	0.397371	-0.0665621	0.0264148	0.980126	0.935605	1.02677	0.997864
TYMP	Retinal detachments and defects	Wald ratio	1	-0.0468553	0.0553744	0.397467	-0.155389	0.0616786	0.954225	0.856082	1.06362	0.905845
TYMP	Urinary tract infection	Wald ratio	1	-0.0234276	0.0276872	0.397467	-0.0776946	0.0308393	0.976845	0.925247	1.03132	0.905845
IL23R	Other mental disorder	Inverse variance weighted	2	0.0295752	0.0349607	0.397578	-0.0389478	0.0980981	1.03002	0.961801	1.10307	0.997864
IL17R	Viral infection	Inverse variance weighted	20	-0.057187	0.0677205	0.398415	-0.189919	0.0755453	0.944417	0.827026	1.07847	0.997864
IL23R	Vascular hamartomas and non-neoplastic nevi	Inverse variance weighted	2	-0.181317	0.214925	0.398876	-0.60257	0.239936	0.834171	0.547403	1.27117	0.997864
TYMP	Disorders of iron metabolism	Wald ratio	1	0.10223	0.121398	0.399729	-0.13571	0.340169	1.10764	0.873096	1.40519	0.905845
IL17R	Complications of labor and delivery NEC	Inverse variance weighted	20	-0.0524598	0.0623531	0.400161	-0.174672	0.0697523	0.948892	0.839733	1.07224	0.997864
TYMP	Multiple myeloma	Wald ratio	1	-0.112879	0.134176	0.400197	-0.375864	0.150107	0.893259	0.686695	1.16196	0.905845
IL17R	Cough	Inverse variance weighted	20	-0.0449812	0.0534839	0.400335	-0.14981	0.0598472	0.956015	0.860872	1.06167	0.997864
TYMP	Nerve root and plexus disorders	Wald ratio	1	0.078802	0.0937105	0.400399	-0.104871	0.262475	1.08199	0.900441	1.30014	0.905845
TYMP	Chronic tonsillitis and adenoiditis	Wald ratio	1	0.078802	0.0937105	0.400399	-0.104871	0.262475	1.08199	0.900441	1.30014	0.905845
IL17R	Stricture and stenosis of esophagus	Inverse variance weighted	20	0.055228	0.0656832	0.400446	-0.073511	0.183967	1.05678	0.929126	1.20198	0.997864
IL17R	Hemorrhage or hematoma complicating a procedure	Inverse variance weighted	20	-0.0330918	0.0393671	0.400575	-0.110251	0.0440678	0.96745	0.895609	1.04505	0.997864
IL23R	Fracture of vertebral column without mention of spinal cord injury	Inverse variance weighted	2	0.126133	0.150196	0.401023	-0.16825	0.420517	1.13443	0.845143	1.52275	0.997864
TYMP	Disorders of the pituitary gland and its hypothalamic control	Wald ratio	1	-0.1001	0.119268	0.401309	-0.333865	0.133665	0.904747	0.71615	1.14301	0.905845
TYMP	Adverse drug events and drug allergies	Wald ratio	1	-0.1001	0.119268	0.401309	-0.333865	0.133665	0.904747	0.71615	1.14301	0.905845
IL23R	Diffuse diseases of connective tissue	Inverse variance weighted	2	0.0791281	0.0945075	0.402442	-0.106107	0.264363	1.08234	0.899329	1.3026	0.997864
IL23R	Staphylococcus infections	Inverse variance weighted	2	0.152996	0.183508	0.404434	-0.20668	0.512672	1.16532	0.81328	1.66975	0.997864
IL23R	Placenta previa and abruptio placenta	Inverse variance weighted	2	0.132741	0.159265	0.404587	-0.179419	0.444901	1.14195	0.835755	1.56034	0.997864
TYMP	Other acquired deformities of limbs	Wald ratio	1	-0.0638935	0.0766723	0.404657	-0.214171	0.0863841	0.938105	0.80721	1.09022	0.909819
IL23R	Rash and other nonspecific skin eruption	Inverse variance weighted	2	0.099048	0.119117	0.405682	-0.134422	0.332518	1.10412	0.874221	1.39447	0.997864
IL23R	Atherosclerosis of the extremities	Inverse variance weighted	2	-0.161888	0.194738	0.405797	-0.543574	0.219798	0.850537	0.580669	1.24583	0.997864
IL23R	Nonspecific abnormal findings on radiological and other examination of musculoskeletal system	Inverse variance weighted	2	0.17605	0.212325	0.407018	-0.240107	0.592208	1.1925	0.786544	1.80798	0.997864
IL17R	Heart valve replaced	Inverse variance weighted	20	-0.0611432	0.0737545	0.4071	-0.205702	0.0834158	0.940689	0.814076	1.08699	0.997864
IL23R	Peripheral vascular disease, unspecified	Inverse variance weighted	2	0.0909934	0.110048	0.408319	-0.1247	0.306687	1.09526	0.882762	1.35892	0.997864
IL23R	Early onset of delivery	Inverse variance weighted	2	-0.190427	0.230383	0.408483	-0.641979	0.261124	0.826606	0.52625	1.29839	0.997864
IL23R	Myeloproliferative disease	Inverse variance weighted	2	-0.144405	0.174803	0.408748	-0.48702	0.19821	0.865537	0.614455	1.21922	0.997864
IL17R	Other arthropathies	Inverse variance weighted	20	0.0138674	0.0167991	0.409096	-0.0190588	0.0467936	1.01396	0.981122	1.04791	0.997864
TYMP	Unspecified monoarthritis	Wald ratio	1	-0.0210849	0.0255574	0.409372	-0.0711774	0.0290077	0.979136	0.931297	1.02943	0.909819
IL17R	Frequency of urination and polyuria	Inverse variance weighted	20	-0.0374941	0.0454873	0.409782	-0.126649	0.0516609	0.9632	0.881043	1.05302	0.997864
IL17R	Disturbance of skin sensation	Inverse variance weighted	20	0.0453815	0.0550622	0.409834	-0.0625404	0.153303	1.04643	0.939375	1.16568	0.997864
IL17R	Breast conditions, congenital or relating to hormones	Inverse variance weighted	20	-0.0771041	0.0936152	0.410151	-0.26059	0.106382	0.925793	0.770597	1.11225	0.997864
IL17R	Other tests	Inverse variance weighted	20	-0.0313659	0.0381652	0.411166	-0.10617	0.043438	0.969121	0.899272	1.0444	0.997864
IL23R	Phlebitis and thrombophlebitis	Inverse variance weighted	2	0.0843488	0.102664	0.411306	-0.116874	0.285571	1.08801	0.889698	1.33052	0.997864
IL23R	Other symptoms of respiratory system	Inverse variance weighted	2	0.0478187	0.0582678	0.411834	-0.0663863	0.162024	1.04898	0.935769	1.17589	0.997864
IL17R	Adverse effects of sedatives or other central nervous system depressants and anesthetics	Inverse variance weighted	20	-0.114656	0.139862	0.412344	-0.388785	0.159474	0.891673	0.67788	1.17289	0.997864
TYMP	Type 2 diabetes with neurological manifestations	Wald ratio	1	0.106489	0.129917	0.412403	-0.148148	0.361126	1.11237	0.862304	1.43494	0.909819
IL23R	Cancer within the respiratory system	Inverse variance weighted	2	-0.158597	0.193552	0.412559	-0.537959	0.220766	0.853341	0.583939	1.24703	0.997864
IL23R	Flatulence	Inverse variance weighted	2	-0.125903	0.15371	0.412734	-0.427174	0.175369	0.881701	0.65235	1.19169	0.997864
TYMP	Colorectal cancer	Wald ratio	1	0.0383361	0.0468553	0.413253	-0.0535002	0.130172	1.03908	0.947906	1.13902	0.909819
TYMP	Cardiac arrest and ventricular fibrillation	Wald ratio	1	0.0766723	0.0937105	0.413253	-0.107	0.260345	1.07969	0.898525	1.29738	0.909819
TYMP	Swelling of limb	Wald ratio	1	-0.0383361	0.0468553	0.413253	-0.130172	0.0535002	0.962389	0.877944	1.05496	0.909819
TYMP	Nevus, non-neoplastic	Wald ratio	1	-0.104359	0.127787	0.414119	-0.354822	0.146103	0.900901	0.701298	1.15732	0.909819
IL23R	Aortic valve disease	Inverse variance weighted	2	0.126833	0.155381	0.414343	-0.177713	0.43138	1.13523	0.837183	1.53938	0.997864
IL17R	Spondylosis without myelopathy	Inverse variance weighted (multiplicative random effects)	20	0.0430897	0.0528157	0.414586	-0.0604291	0.146608	1.04403	0.941361	1.1579	0.997864
IL17R	Other acquired deformities of limbs	Inverse variance weighted	20	0.0571766	0.0701232	0.414859	-0.080265	0.194618	1.05884	0.922872	1.21485	0.997864
TYMP	Seborrheic keratosis	Wald ratio	1	0.0468553	0.0575042	0.415178	-0.0658529	0.159563	1.04797	0.936269	1.173	0.909819
TYMP	Other open wound of head and face	Wald ratio	1	0.0468553	0.0575042	0.415178	-0.0658529	0.159563	1.04797	0.936269	1.173	0.909819
IL17R	Hypertrophy of breast (Gynecomastia)	Inverse variance weighted	20	-0.0829183	0.10198	0.416172	-0.2828	0.116963	0.920426	0.753671	1.12408	0.997864
IL17R	Lymphoid leukemia, chronic	Inverse variance weighted	20	0.106531	0.131025	0.416185	-0.150279	0.363341	1.11241	0.860468	1.43813	0.997864
TYMP	Coagulation defects	Wald ratio	1	-0.0830616	0.10223	0.416505	-0.283432	0.117309	0.920294	0.753195	1.12447	0.909819
TYMP	Altered mental status	Wald ratio	1	0.0553744	0.0681531	0.416505	-0.0782057	0.188955	1.05694	0.924774	1.20799	0.909819
IL17R	Fracture of humerus	Inverse variance weighted	20	-0.0615232	0.0757929	0.416948	-0.210077	0.0870309	0.940331	0.810522	1.09093	0.997864
IL23R	Alcohol-related disorders	Inverse variance weighted	2	0.0409333	0.0504988	0.417607	-0.0580443	0.139911	1.04178	0.943608	1.15017	0.997864
IL23R	Disorders of calcium/phosphorus metabolism	Inverse variance weighted	2	0.128964	0.159265	0.418088	-0.183196	0.441124	1.13765	0.832605	1.55445	0.997864
TYMP	Ulcer of esophagus	Wald ratio	1	-0.0362063	0.0447255	0.418214	-0.123868	0.0514556	0.964441	0.883496	1.0528	0.909819
TYMP	Fracture of radius and ulna	Wald ratio	1	0.0362063	0.0447255	0.418214	-0.0514556	0.123868	1.03687	0.949846	1.13187	0.909819
IL17R	Orthostatic hypotension	Inverse variance weighted	20	-0.062806	0.07763	0.41849	-0.214961	0.0893487	0.939126	0.806573	1.09346	0.997864
TYMP	Pericarditis	Wald ratio	1	-0.0702829	0.0873212	0.42089	-0.241432	0.100867	0.93213	0.785502	1.10613	0.91162
IL17R	Cystitis and urethritis	Inverse variance weighted	19	-0.0415717	0.0517241	0.421559	-0.142951	0.0598076	0.959281	0.866797	1.06163	0.997864
IL17R	Alcoholic liver damage	Inverse variance weighted	20	0.0810001	0.100969	0.422422	-0.116899	0.278899	1.08437	0.889675	1.32167	0.997864
IL17R	Other disorders of male genital organs	Inverse variance weighted	20	0.0468735	0.05848	0.422825	-0.0677473	0.161494	1.04799	0.934497	1.17527	0.997864
TYMP	Ptosis of eyelid	Wald ratio	1	-0.059634	0.0745425	0.423711	-0.205737	0.0864693	0.942109	0.814047	1.09032	0.91162
TYMP	Suppurative and unspecified otitis media	Wald ratio	1	-0.0851914	0.106489	0.423711	-0.29391	0.123528	0.918337	0.745343	1.13148	0.91162
TYMP	Regional enteritis	Wald ratio	1	-0.059634	0.0745425	0.423711	-0.205737	0.0864693	0.942109	0.814047	1.09032	0.91162
IL17R	Primary/intrinsic cardiomyopathies	Inverse variance weighted	20	0.067831	0.084859	0.424095	-0.0984926	0.234155	1.07018	0.906202	1.26384	0.997864
IL23R	Osteoarthrosis, localized, primary	Inverse variance weighted	2	-0.0465635	0.0582678	0.424216	-0.160768	0.0676414	0.954504	0.851489	1.06998	0.997864
IL23R	Large cell lymphoma	Inverse variance weighted	2	0.245401	0.307311	0.424556	-0.356929	0.847731	1.27813	0.699822	2.33434	0.997864
IL23R	Early or threatened labor; hemorrhage in early pregnancy	Inverse variance weighted	2	0.122231	0.153334	0.425362	-0.178304	0.422766	1.13002	0.836688	1.52618	0.997864
IL17R	Acute pancreatitis	Inverse variance weighted (multiplicative random effects)	20	-0.0658797	0.0827599	0.426013	-0.228089	0.0963298	0.936244	0.796053	1.10112	0.997864
IL17R	Torus fracture	Inverse variance weighted	20	0.0556578	0.0699962	0.426524	-0.0815348	0.19285	1.05724	0.921701	1.2127	0.997864
IL17R	Cholelithiasis	Inverse variance weighted (multiplicative random effects)	20	-0.0342217	0.0430807	0.426984	-0.11866	0.0502164	0.966357	0.88811	1.0515	0.997864
IL23R	Phlebitis and thrombophlebitis of lower extremities	Inverse variance weighted	2	0.0740406	0.0932285	0.427088	-0.108687	0.256768	1.07685	0.897011	1.29275	0.997864
IL17R	Digestive congenital anomalies	Inverse variance weighted	20	0.0852719	0.107542	0.427827	-0.125511	0.296055	1.08901	0.882046	1.34454	0.997864
TYMP	Fever of unknown origin	Wald ratio	1	0.0404659	0.0511148	0.428555	-0.0597192	0.140651	1.0413	0.942029	1.15102	0.914645
IL23R	Abnormal function study of cardiovascular system	Inverse variance weighted	2	0.307001	0.388422	0.429305	-0.454305	1.06831	1.35934	0.634889	2.91045	0.997864
TYMP	Other tests	Wald ratio	1	0.0319468	0.0404659	0.429835	-0.0473664	0.11126	1.03246	0.953738	1.11769	0.914645
TYMP	Hallux rigidus	Wald ratio	1	-0.0638935	0.0809318	0.429835	-0.22252	0.0947328	0.938105	0.800499	1.09937	0.914645
IL17R	Rheumatoid arthritis	Inverse variance weighted	19	-0.0346694	0.0439264	0.42996	-0.120765	0.0514264	0.965925	0.886242	1.05277	0.997864
IL17R	Other headache syndromes	Inverse variance weighted	20	0.0257695	0.0326695	0.430232	-0.0382627	0.0898018	1.0261	0.96246	1.09396	0.997864
TYMP	Hypercholesterolemia	Wald ratio	1	0.0149085	0.0189551	0.431565	-0.0222435	0.0520605	1.01502	0.978002	1.05344	0.914645
TYMP	Mood disorders	Wald ratio	1	-0.0234276	0.029817	0.432035	-0.0818689	0.0350137	0.976845	0.921393	1.03563	0.914645
IL17R	Chronic tonsillitis and adenoiditis	Inverse variance weighted	20	0.0671896	0.0856416	0.432721	-0.100668	0.235047	1.0695	0.904233	1.26497	0.997864
TYMP	Malposition and malpresentation of fetus or obstruction	Wald ratio	1	0.0617638	0.078802	0.433167	-0.0926882	0.216216	1.06371	0.911478	1.24137	0.914645
IL23R	Peritoneal or intestinal adhesions	Inverse variance weighted	2	0.249475	0.319747	0.435258	-0.377229	0.876178	1.28335	0.685759	2.4017	0.997864
IL17R	Hammer toe (acquired)	Inverse variance weighted (multiplicative random effects)	20	0.0710059	0.0911988	0.436225	-0.107744	0.249755	1.07359	0.897858	1.28371	0.997864
TYMP	Poisoning by analgesics, antipyretics, and antirheumatics	Wald ratio	1	0.029817	0.0383361	0.4367	-0.0453218	0.104956	1.03027	0.95569	1.11066	0.914645
IL17R	Staphylococcus infections	Inverse variance weighted	20	-0.0456508	0.0587106	0.436831	-0.160724	0.0694219	0.955376	0.851527	1.07189	0.997864
IL23R	Altered mental status	Inverse variance weighted	2	0.0916548	0.117897	0.436916	-0.139424	0.322734	1.09599	0.869859	1.3809	0.997864
TYMP	Arthropathy NOS	Wald ratio	1	-0.0140566	0.0181032	0.437471	-0.0495388	0.0214256	0.986042	0.951668	1.02166	0.914645
IL17R	Calculus of lower urinary tract	Inverse variance weighted	20	-0.0935171	0.120606	0.438105	-0.329904	0.14287	0.910722	0.718993	1.15358	0.997864
IL17R	Symptoms involving nervous and musculoskeletal systems	Inverse variance weighted	20	-0.0509446	0.0657697	0.438582	-0.179853	0.0779641	0.950331	0.835393	1.08108	0.997864
IL17R	Swelling, mass, or lump in head and neck [Space-occupying lesion, intracranial NOS]	Inverse variance weighted	20	-0.0734928	0.0949438	0.438891	-0.259583	0.112597	0.929143	0.771374	1.11918	0.997864
IL23R	Other aneurysm	Inverse variance weighted	2	0.101092	0.130772	0.439497	-0.15522	0.357405	1.10638	0.856227	1.42961	0.997864
TYMP	Nontoxic nodular goiter	Wald ratio	1	-0.0724127	0.0937105	0.439684	-0.256085	0.11126	0.930147	0.774076	1.11769	0.914645
TYMP	Neurological disorders	Wald ratio	1	-0.0362063	0.0468553	0.439684	-0.128043	0.05563	0.964441	0.879816	1.05721	0.914645
TYMP	Otitis media	Wald ratio	1	-0.0575042	0.0745425	0.440453	-0.203607	0.088599	0.944118	0.815783	1.09264	0.914645
IL23R	Arterial embolism and thrombosis of lower extremity artery	Inverse variance weighted	2	0.179781	0.233071	0.440496	-0.277039	0.636601	1.19696	0.758025	1.89005	0.997864
IL17R	Intracerebral hemorrhage	Inverse variance weighted	20	-0.0831157	0.107873	0.441006	-0.294547	0.128315	0.920245	0.744869	1.13691	0.997864
IL23R	Malignant neoplasm of female breast	Inverse variance weighted	2	-0.0408639	0.0530675	0.441278	-0.144876	0.0631484	0.95996	0.865129	1.06518	0.997864
TYMP	GERD	Wald ratio	1	-0.0212978	0.0276872	0.441756	-0.0755648	0.0329691	0.978927	0.92722	1.03352	0.914645
IL23R	Hemorrhage from gastrointestinal ulcer	Inverse variance weighted	2	-0.365399	0.475141	0.441873	-1.29668	0.565877	0.693919	0.273439	1.76099	0.997864
IL23R	Known or suspected fetal abnormality affecting management of mother	Inverse variance weighted	2	0.0706177	0.0919225	0.44235	-0.10955	0.250786	1.07317	0.896237	1.28503	0.997864
IL17R	Benign neoplasm of colon	Inverse variance weighted (multiplicative random effects)	20	-0.0255692	0.0332879	0.442413	-0.0908135	0.039675	0.974755	0.913188	1.04047	0.997864
IL23R	Pneumonia	Inverse variance weighted	2	-0.0437181	0.0569536	0.442719	-0.155347	0.0679109	0.957224	0.856118	1.07027	0.997864
IL17R	Alcohol-related disorders	Inverse variance weighted	20	-0.0216917	0.0282628	0.442784	-0.0770868	0.0337034	0.978542	0.925809	1.03428	0.997864
IL17R	Synovitis and tenosynovitis	Inverse variance weighted	20	-0.0452199	0.0589376	0.442932	-0.160738	0.0702978	0.955787	0.851515	1.07283	0.997864
IL17R	Appendicitis	Inverse variance weighted	20	0.039468	0.0514629	0.443128	-0.0613993	0.140335	1.04026	0.940448	1.15066	0.997864
IL23R	Disorders of refraction and accommodation; blindness and low vision	Inverse variance weighted	2	-0.0863865	0.112651	0.443171	-0.307183	0.13441	0.91724	0.735516	1.14386	0.997864
TYMP	Noninfectious gastroenteritis	Wald ratio	1	-0.019594	0.0255574	0.44328	-0.0696866	0.0304985	0.980597	0.932686	1.03097	0.914645
IL17R	Nevus, non-neoplastic	Inverse variance weighted	20	-0.0896157	0.116921	0.443399	-0.31878	0.139549	0.914282	0.727035	1.14975	0.997864
IL23R	Cervical intraepithelial neoplasia [CIN] [Cervical dysplasia]	Inverse variance weighted	2	0.0922592	0.12042	0.44359	-0.143764	0.328283	1.09665	0.866092	1.38858	0.997864
TYMP	Traumatic arthropathy	Wald ratio	1	0.104359	0.136306	0.443899	-0.162801	0.37152	1.11	0.84976	1.44994	0.914645
IL23R	Ulceration of the lower GI tract	Inverse variance weighted	2	0.186363	0.243626	0.444297	-0.291143	0.66387	1.20486	0.747408	1.9423	0.997864
IL23R	Type 2 diabetes with neurological manifestations	Inverse variance weighted	2	-0.177113	0.23175	0.444723	-0.631343	0.277117	0.837685	0.531877	1.31932	0.997864
TYMP	Right bundle branch block	Wald ratio	1	0.0617638	0.0809318	0.445369	-0.0968626	0.22039	1.06371	0.907681	1.24656	0.914645
TYMP	Fracture of clavicle or scapula	Wald ratio	1	0.0617638	0.0809318	0.445369	-0.0968626	0.22039	1.06371	0.907681	1.24656	0.914645
IL17R	Other conditions of brain	Inverse variance weighted	20	-0.0577085	0.0756282	0.445431	-0.20594	0.0905228	0.943925	0.813882	1.09475	0.997864
IL23R	Other disorders of bladder	Inverse variance weighted	2	0.0432888	0.0569536	0.447212	-0.0683402	0.154918	1.04424	0.933943	1.16756	0.997864
IL17R	Congenital anomalies of urinary system	Inverse variance weighted	20	0.0738129	0.0972715	0.447952	-0.116839	0.264465	1.07661	0.889728	1.30273	0.997864
TYMP	Cellulitis and abscess of fingers/toes	Wald ratio	1	-0.1001	0.132047	0.448412	-0.358911	0.158712	0.904747	0.698436	1.172	0.914645
IL17R	Diabetic retinopathy	Inverse variance weighted	19	-0.068474	0.0903846	0.4487	-0.245628	0.10868	0.933818	0.782213	1.11481	0.997864
IL23R	Nephritis; nephrosis; renal sclerosis	Inverse variance weighted	2	0.107721	0.142426	0.449452	-0.171434	0.386876	1.11374	0.842456	1.47237	0.997864
TYMP	Cataract	Wald ratio	1	-0.0176772	0.0234276	0.450522	-0.0635954	0.0282409	0.982478	0.938385	1.02864	0.914645
TYMP	Other disorders of cervical region	Wald ratio	1	-0.104359	0.138436	0.450942	-0.375694	0.166975	0.900901	0.686812	1.18172	0.914645
IL23R	Depression	Inverse variance weighted	2	0.0390162	0.0517665	0.451032	-0.0624462	0.140479	1.03979	0.939464	1.15082	0.997864
IL17R	Skin cancer	Inverse variance weighted	19	-0.0217947	0.02899	0.452171	-0.0786151	0.0350257	0.978441	0.924396	1.03565	0.997864
IL17R	Acute periodontitis	Inverse variance weighted	20	-0.0856151	0.114056	0.452869	-0.309165	0.137935	0.917947	0.73406	1.1479	0.997864
IL23R	Malignant neoplasm of uterus	Inverse variance weighted	2	-0.151589	0.20204	0.453078	-0.547587	0.244409	0.859341	0.578343	1.27687	0.997864
IL17R	Diseases of the oral soft tissues, excluding lesions specific for gingiva and tongue	Inverse variance weighted	20	-0.0342862	0.0456989	0.453097	-0.123856	0.0552837	0.966295	0.883507	1.05684	0.997864
IL23R	Other specified benign mammary dysplasias	Inverse variance weighted	2	0.206168	0.274993	0.453421	-0.332817	0.745154	1.22896	0.716901	2.10677	0.997864
IL17R	Hemorrhage of gastrointestinal tract	Inverse variance weighted	20	-0.0317592	0.0423943	0.453774	-0.114852	0.0513337	0.96874	0.891498	1.05267	0.997864
IL17R	Poisoning by analgesics, antipyretics, and antirheumatics	Inverse variance weighted	20	0.0306856	0.0409709	0.45388	-0.0496173	0.110989	1.03116	0.951594	1.11738	0.997864
IL17R	Arthropathy NOS	Inverse variance weighted	20	0.0132505	0.0176923	0.453892	-0.0214264	0.0479274	1.01334	0.978802	1.04909	0.997864
IL23R	Cervical cancer	Inverse variance weighted	2	-0.118708	0.158688	0.454425	-0.429736	0.19232	0.888067	0.650681	1.21206	0.997864
IL17R	Disorders of muscle, ligament, and fascia	Inverse variance weighted	20	0.0390313	0.0522228	0.454822	-0.0633254	0.141388	1.0398	0.938638	1.15187	0.997864
IL23R	Disorders of parathyroid gland	Inverse variance weighted	2	0.158788	0.212589	0.455107	-0.257885	0.575462	1.17209	0.772684	1.77795	0.997864
IL17R	Type 1 diabetes	Inverse variance weighted (multiplicative random effects)	19	-0.0542059	0.0726377	0.455516	-0.196576	0.088164	0.947237	0.821539	1.09217	0.997864
IL23R	Peritonitis and retroperitoneal infections	Inverse variance weighted	2	0.353875	0.474723	0.45601	-0.576583	1.28433	1.42458	0.561815	3.61226	0.997864
IL17R	Acute and chronic tonsillitis	Inverse variance weighted	20	0.0474503	0.0638135	0.457132	-0.0776241	0.172525	1.04859	0.925312	1.1883	0.997864
IL17R	Malaise and fatigue	Inverse variance weighted	20	0.0404265	0.0543778	0.457217	-0.066154	0.147007	1.04125	0.935987	1.15836	0.997864
TYMP	Fracture of foot	Wald ratio	1	0.0553744	0.0745425	0.457568	-0.0907288	0.201478	1.05694	0.913265	1.22321	0.914645
IL17R	Appendiceal conditions	Inverse variance weighted	20	0.0373381	0.0503122	0.45801	-0.0612738	0.13595	1.03804	0.940566	1.14562	0.997864
IL23R	Viral infection	Inverse variance weighted	2	-0.0766521	0.103578	0.459272	-0.279664	0.12636	0.926212	0.756038	1.13469	0.997864
TYMP	Cardiac dysrhythmias	Wald ratio	1	0.0157604	0.0212978	0.4593	-0.0259834	0.0575042	1.01589	0.974351	1.05919	0.914645
IL23R	Degenerative skin conditions and other dermatoses	Inverse variance weighted	2	-0.0555218	0.0750814	0.459611	-0.202681	0.0916378	0.945991	0.816538	1.09597	0.997864
TYMP	Diseases of spleen	Wald ratio	1	0.10223	0.138436	0.460234	-0.169105	0.373564	1.10764	0.84442	1.4529	0.914645
TYMP	Cyst of kidney, acquired	Wald ratio	1	-0.0660233	0.089451	0.460457	-0.241347	0.109301	0.936109	0.785569	1.1155	0.914645
IL23R	Glaucoma	Inverse variance weighted	2	0.062096	0.0841522	0.460575	-0.102842	0.227034	1.06406	0.902269	1.25487	0.997864
IL23R	Vaginal enterocele, congenital or acquired	Inverse variance weighted	2	-0.252647	0.342509	0.460735	-0.923965	0.418671	0.776742	0.396942	1.51994	0.997864
IL23R	Infection/inflammation of internal prosthetic device; implant; and graft	Inverse variance weighted	2	0.106511	0.144416	0.460803	-0.176545	0.389566	1.11239	0.838161	1.47634	0.997864
IL23R	Osteomyelitis, periostitis, and other infections involving bone	Inverse variance weighted	2	0.159397	0.216156	0.46087	-0.264269	0.583063	1.1728	0.767767	1.79152	0.997864
IL17R	Pathologic fracture	Inverse variance weighted	20	-0.100559	0.136393	0.460956	-0.367888	0.166771	0.904332	0.692194	1.18148	0.997864
IL17R	Retinal detachments and defects	Inverse variance weighted (multiplicative random effects)	20	-0.0483931	0.0657306	0.461589	-0.177225	0.080439	0.952759	0.837591	1.08376	0.997864
TYMP	Disorders of lipoid metabolism	Wald ratio	1	0.0136306	0.0185291	0.461955	-0.0226865	0.0499477	1.01372	0.977569	1.05122	0.914645
TYMP	Hyperlipidemia	Wald ratio	1	0.0136306	0.0185291	0.461955	-0.0226865	0.0499477	1.01372	0.977569	1.05122	0.914645
IL23R	Other disorders of male genital organs	Inverse variance weighted	2	0.0771436	0.104882	0.462019	-0.128425	0.282712	1.0802	0.879479	1.32672	0.997864
TYMP	Cystic mastopathy	Wald ratio	1	-0.0766723	0.104359	0.462526	-0.281217	0.127872	0.926193	0.754865	1.13641	0.914645
IL23R	Other congenital musculoskeletal anomalies	Inverse variance weighted	2	-0.258626	0.352171	0.462719	-0.94888	0.431629	0.772112	0.387174	1.53976	0.997864
TYMP	Pneumonia	Wald ratio	1	0.0234276	0.0319468	0.463355	-0.039188	0.0860433	1.0237	0.96157	1.08985	0.914645
TYMP	Chronic airway obstruction	Wald ratio	1	0.0234276	0.0319468	0.463355	-0.039188	0.0860433	1.0237	0.96157	1.08985	0.914645
TYMP	Early or threatened labor; hemorrhage in early pregnancy	Wald ratio	1	-0.0468553	0.0638935	0.463355	-0.172087	0.0783761	0.954225	0.841906	1.08153	0.914645
TYMP	Hypertension complicating pregnancy, childbirth, and the puerperium	Wald ratio	1	-0.0702829	0.0958403	0.463355	-0.25813	0.117564	0.93213	0.772495	1.12475	0.914645
TYMP	Enthesopathy	Wald ratio	1	-0.0234276	0.0319468	0.463355	-0.0860433	0.039188	0.976845	0.917554	1.03997	0.914645
IL23R	Scar conditions and fibrosis of skin	Inverse variance weighted	2	-0.0825713	0.112651	0.463569	-0.303368	0.138225	0.920746	0.738328	1.14823	0.997864
IL17R	Essential hypertension	Inverse variance weighted (multiplicative random effects)	19	0.0145346	0.019835	0.463696	-0.024342	0.0534113	1.01464	0.975952	1.05486	0.997864
TYMP	Injuries to the nervous system	Wald ratio	1	-0.0638935	0.0873212	0.464347	-0.235043	0.107256	0.938105	0.790537	1.11322	0.914645
IL17R	Superficial cellulitis and abscess	Inverse variance weighted (multiplicative random effects)	20	-0.0312456	0.0428861	0.466264	-0.115302	0.0528112	0.969237	0.891097	1.05423	0.997864
IL17R	Hemorrhage of rectum and anus	Inverse variance weighted	20	-0.0184312	0.0253117	0.466511	-0.0680421	0.0311798	0.981738	0.934221	1.03167	0.997864
IL17R	Other forms of chronic heart disease	Inverse variance weighted	20	-0.054455	0.074917	0.467305	-0.201292	0.0923824	0.947001	0.817673	1.09678	0.997864
TYMP	Other disorders of middle ear and mastoid	Wald ratio	1	-0.078802	0.108619	0.468151	-0.291695	0.134091	0.924223	0.746996	1.1435	0.914645
IL23R	Symptoms concerning nutrition, metabolism, and development	Inverse variance weighted	2	-0.0742027	0.102393	0.468646	-0.274893	0.126488	0.928483	0.759653	1.13484	0.997864
IL23R	Umbilical hernia	Inverse variance weighted	2	0.0665923	0.0919225	0.468796	-0.113576	0.24676	1.06886	0.892637	1.27987	0.997864
TYMP	Delirium due to conditions classified elsewhere	Wald ratio	1	-0.089451	0.123528	0.468981	-0.331565	0.152663	0.914433	0.7178	1.16493	0.914645
IL23R	Ischemic Heart Disease	Inverse variance weighted	2	0.0360731	0.0498633	0.469409	-0.0616589	0.133805	1.03673	0.940204	1.14317	0.997864
TYMP	Cervical cancer	Wald ratio	1	-0.0553744	0.0766723	0.470158	-0.205652	0.0949032	0.946131	0.814116	1.09955	0.914645
TYMP	Anxiety disorders	Wald ratio	1	0.0276872	0.0383361	0.470158	-0.0474516	0.102826	1.02807	0.953657	1.1083	0.914645
TYMP	Congenital anomalies of genital organs	Wald ratio	1	-0.0830616	0.115008	0.470158	-0.308478	0.142355	0.920294	0.734564	1.15299	0.914645
TYMP	Torus fracture	Wald ratio	1	-0.0553744	0.0766723	0.470158	-0.205652	0.0949032	0.946131	0.814116	1.09955	0.914645
IL17R	Inflammatory and toxic neuropathy	Inverse variance weighted	20	0.0599071	0.0829817	0.470336	-0.102737	0.222551	1.06174	0.902364	1.24926	0.997864
IL17R	Kyphoscoliosis and scoliosis	Inverse variance weighted	20	-0.062975	0.0872601	0.470483	-0.234005	0.108055	0.938967	0.791358	1.11411	0.997864
IL17R	Hypertension	Inverse variance weighted (multiplicative random effects)	19	0.0143184	0.0198745	0.471253	-0.0246356	0.0532725	1.01442	0.975665	1.05472	0.997864
IL23R	Sepsis and SIRS	Inverse variance weighted	2	0.0746184	0.103578	0.471272	-0.128394	0.27763	1.07747	0.879507	1.32	0.997864
IL23R	Sepsis	Inverse variance weighted	2	0.0746184	0.103578	0.471272	-0.128394	0.27763	1.07747	0.879507	1.32	0.997864
IL17R	Other disorders of metabolism	Inverse variance weighted	20	0.0544629	0.0756747	0.471711	-0.0938595	0.202785	1.05597	0.910411	1.22481	0.997864
IL23R	Disorders of muscle, ligament, and fascia	Inverse variance weighted	2	-0.0605592	0.0841522	0.471747	-0.225497	0.104379	0.941238	0.798119	1.11002	0.997864
TYMP	Other paralytic syndromes	Wald ratio	1	0.0873212	0.121398	0.471957	-0.150618	0.325261	1.09125	0.860176	1.38439	0.914645
IL23R	Facial nerve disorders [CN7]	Inverse variance weighted	2	0.134039	0.186457	0.47222	-0.231417	0.499494	1.14344	0.793408	1.64789	0.997864
TYMP	Malignant neoplasm of bladder	Wald ratio	1	0.0489851	0.0681531	0.472295	-0.0845951	0.182565	1.0502	0.918884	1.20029	0.914645
IL23R	Postoperative infection	Inverse variance weighted	2	0.0595261	0.0828521	0.472473	-0.102864	0.221916	1.06133	0.90225	1.24847	0.997864
IL23R	Irregular menstrual bleeding	Inverse variance weighted	2	-0.115571	0.160912	0.472621	-0.430958	0.199817	0.890858	0.649886	1.22118	0.997864
TYMP	Other disorders of biliary tract	Wald ratio	1	-0.0702829	0.0979701	0.473133	-0.262304	0.121739	0.93213	0.769277	1.12946	0.914645
IL23R	Osteoarthritis; localized	Inverse variance weighted	2	-0.0305774	0.0427297	0.474239	-0.114328	0.0531729	0.969885	0.891966	1.05461	0.997864
TYMP	Alcoholic liver damage	Wald ratio	1	-0.078802	0.110749	0.476751	-0.29587	0.138266	0.924223	0.743884	1.14828	0.917422
IL23R	Sleep apnea	Inverse variance weighted	2	0.062095	0.0872754	0.476784	-0.108965	0.233155	1.06406	0.896762	1.26258	0.997864
TYMP	Allergic rhinitis	Wald ratio	1	-0.0681531	0.0958403	0.477015	-0.256	0.119694	0.934117	0.774142	1.12715	0.917422
IL17R	Epilepsy	Inverse variance weighted	20	-0.0675395	0.0949811	0.477032	-0.253702	0.118623	0.934691	0.775923	1.12595	0.997864
IL23R	Malignant neoplasm of kidney, except pelvis	Inverse variance weighted	2	0.123297	0.173504	0.477315	-0.216771	0.463364	1.13122	0.805114	1.58941	0.997864
IL17R	Protein-calorie malnutrition	Inverse variance weighted	20	0.0619966	0.087247	0.47734	-0.109007	0.233001	1.06396	0.896724	1.26238	0.997864
IL23R	Heart valve disorders	Inverse variance weighted	2	-0.0607081	0.0854595	0.477473	-0.228209	0.106792	0.941098	0.795958	1.1127	0.997864
TYMP	Psoriatic arthropathy	Wald ratio	1	-0.0830616	0.117138	0.478268	-0.312652	0.146529	0.920294	0.731504	1.15781	0.917422
IL23R	Varicose veins of lower extremity, symptomtic	Inverse variance weighted	2	-0.152996	0.216156	0.479068	-0.576662	0.27067	0.858133	0.561771	1.31084	0.997864
IL17R	Subjective visual disturbances	Inverse variance weighted	20	0.081476	0.115158	0.479248	-0.144235	0.307187	1.08489	0.865685	1.35959	0.997864
IL17R	Cancer of other female genital organs	Inverse variance weighted	20	0.0459937	0.0650843	0.479766	-0.0815715	0.173559	1.04707	0.921667	1.18953	0.997864
TYMP	Other headache syndromes	Wald ratio	1	0.0255574	0.0362063	0.480261	-0.045407	0.0965218	1.02589	0.955608	1.10133	0.917422
TYMP	Cystitis and urethritis	Wald ratio	1	0.0404659	0.0575042	0.481617	-0.0722423	0.153174	1.0413	0.930305	1.16553	0.917422
TYMP	Disturbance of skin sensation	Wald ratio	1	0.0404659	0.0575042	0.481617	-0.0722423	0.153174	1.0413	0.930305	1.16553	0.917422
TYMP	Functional digestive disorders	Wald ratio	1	-0.0149085	0.0212978	0.483927	-0.0566523	0.0268353	0.985202	0.944923	1.0272	0.91958
IL17R	Miscarriage; stillbirth	Inverse variance weighted	20	-0.0289308	0.0416141	0.48692	-0.110495	0.0526329	0.971484	0.895391	1.05404	0.997864
TYMP	Acute tonsillitis	Wald ratio	1	-0.0873212	0.125657	0.487108	-0.333609	0.158967	0.916383	0.716333	1.1723	0.920503
IL17R	Melanomas of skin, dx or hx	Inverse variance weighted	20	-0.040947	0.0589477	0.487286	-0.156485	0.0745906	0.95988	0.855145	1.07744	0.997864
IL17R	Melanomas of skin	Inverse variance weighted	20	-0.040947	0.0589477	0.487286	-0.156485	0.0745906	0.95988	0.855145	1.07744	0.997864
IL23R	Hematuria	Inverse variance weighted	2	0.0305556	0.043993	0.487334	-0.0556707	0.116782	1.03103	0.945851	1.12387	0.997864
IL17R	Liver abscess and sequelae of chronic liver disease	Inverse variance weighted	20	0.0759146	0.109365	0.487594	-0.138441	0.29027	1.07887	0.870715	1.33679	0.997864
TYMP	Secondary malignancy of brain/spine	Wald ratio	1	0.0766723	0.110749	0.488744	-0.140395	0.29374	1.07969	0.869015	1.34143	0.920503
IL23R	Benign neoplasm of colon	Inverse variance weighted	2	-0.0349065	0.0504435	0.488943	-0.133776	0.0639628	0.965696	0.874786	1.06605	0.997864
IL17R	Nonspecific findings on examination of blood	Inverse variance weighted	20	-0.0271919	0.0393159	0.489172	-0.104251	0.0498672	0.973174	0.900999	1.05113	0.997864
IL23R	Menopausal and postmenopausal disorders	Inverse variance weighted	2	0.0376111	0.0543833	0.489194	-0.0689802	0.144202	1.03833	0.933345	1.15512	0.997864
IL17R	Corneal opacity and other disorders of cornea	Inverse variance weighted	20	-0.0764186	0.1106	0.4896	-0.293195	0.140358	0.926428	0.745877	1.15069	0.997864
TYMP	Missed abortion/Hydatidiform mole	Wald ratio	1	-0.0617638	0.089451	0.489895	-0.237088	0.11356	0.940105	0.788922	1.12026	0.920503
IL17R	Aphakia and other disorders of lens	Inverse variance weighted	20	-0.0548761	0.0795405	0.490249	-0.210776	0.101023	0.946602	0.809956	1.1063	0.997864
TYMP	Blood in stool	Wald ratio	1	0.0425957	0.0617638	0.490411	-0.0784613	0.163653	1.04352	0.924538	1.17781	0.920503
IL17R	Pain and other symptoms associated with female genital organs	Inverse variance weighted	20	-0.036476	0.0529086	0.490562	-0.140177	0.0672249	0.964181	0.869204	1.06954	0.997864
TYMP	Meniere's disease	Wald ratio	1	-0.089451	0.129917	0.491122	-0.344088	0.165186	0.914433	0.708867	1.17961	0.920503
TYMP	Osteoarthrosis, localized, primary	Wald ratio	1	-0.0234276	0.0340766	0.491768	-0.0902177	0.0433624	0.976845	0.913732	1.04432	0.920503
IL23R	Osteoporosis NOS	Inverse variance weighted	2	-0.0515694	0.0750814	0.492179	-0.198729	0.0955902	0.949738	0.819772	1.10031	0.997864
IL17R	Disorders of parathyroid gland	Inverse variance weighted	14	-0.0806513	0.117584	0.492773	-0.311116	0.149813	0.922515	0.732629	1.16162	0.997864
IL23R	Effects radiation NOS	Inverse variance weighted	2	0.0683549	0.0996926	0.492929	-0.127042	0.263752	1.07075	0.880696	1.30181	0.997864
TYMP	Heart valve replaced	Wald ratio	1	0.0553744	0.0809318	0.493842	-0.103252	0.214001	1.05694	0.9019	1.23862	0.920503
TYMP	Inflammatory diseases of female pelvic organs	Wald ratio	1	-0.0276872	0.0404659	0.493842	-0.107	0.051626	0.972693	0.898525	1.05298	0.920503
IL23R	Atrioventricular block, complete	Inverse variance weighted	2	0.21073	0.308098	0.493993	-0.393142	0.814603	1.23458	0.674933	2.25828	0.997864
IL17R	Breast cancer	Inverse variance weighted (multiplicative random effects)	20	-0.0292104	0.0427754	0.494684	-0.11305	0.0546294	0.971212	0.893106	1.05615	0.997864
IL23R	Pleurisy; pleural effusion	Inverse variance weighted	2	0.0468314	0.0686108	0.494881	-0.0876458	0.181309	1.04795	0.916085	1.19878	0.997864
IL23R	Fracture of humerus	Inverse variance weighted	2	0.0919007	0.134656	0.494934	-0.172026	0.355827	1.09626	0.841957	1.42736	0.997864
TYMP	Ovarian cyst	Wald ratio	1	-0.0319468	0.0468553	0.495354	-0.123783	0.0598895	0.968558	0.883571	1.06172	0.921122
IL23R	Stricture/obstruction of ureter	Inverse variance weighted	2	0.124416	0.182573	0.49558	-0.233426	0.482258	1.13249	0.791816	1.61973	0.997864
IL23R	Secondary malignancy of lymph nodes	Inverse variance weighted	2	0.0518925	0.0763817	0.496894	-0.0978156	0.201601	1.05326	0.906816	1.22336	0.997864
IL23R	Cardiac shunt/ heart septal defect	Inverse variance weighted	2	-0.220494	0.325271	0.497849	-0.858025	0.417037	0.802122	0.423999	1.51746	0.997864
IL23R	Convulsions	Inverse variance weighted	2	-0.0930495	0.137405	0.498285	-0.362363	0.176264	0.911148	0.696029	1.19275	0.997864
IL17R	Cyst or abscess of Bartholin's gland	Inverse variance weighted	20	0.0769916	0.113924	0.499156	-0.146299	0.300282	1.08003	0.8639	1.35024	0.997864
IL23R	Fracture of lower limb	Inverse variance weighted	2	0.0446227	0.0660369	0.499216	-0.0848096	0.174055	1.04563	0.918687	1.19012	0.997864
IL17R	Dysmenorrhea	Inverse variance weighted	20	-0.0462471	0.068449	0.499267	-0.180407	0.0879129	0.954806	0.83493	1.09189	0.997864
IL23R	Cerebral artery occlusion, with cerebral infarction	Inverse variance weighted	2	-0.0970784	0.143727	0.4994	-0.378784	0.184627	0.907485	0.684694	1.20277	0.997864
IL23R	Secondary hypothyroidism	Inverse variance weighted	2	0.111919	0.165734	0.499493	-0.212921	0.436758	1.11842	0.80822	1.54768	0.997864
IL23R	Congenital anomalies of genital organs	Inverse variance weighted	2	0.133446	0.197902	0.50012	-0.254442	0.521333	1.14276	0.775349	1.68427	0.997864
IL17R	Malignant neoplasm of female breast	Inverse variance weighted (multiplicative random effects)	20	-0.0301919	0.0448068	0.500422	-0.118013	0.0576293	0.970259	0.888684	1.05932	0.997864
IL17R	Obstetrical/birth trauma	Inverse variance weighted (multiplicative random effects)	20	-0.042772	0.0635208	0.500722	-0.167273	0.0817288	0.95813	0.845969	1.08516	0.997864
IL23R	E. coli	Inverse variance weighted	2	0.0705309	0.104882	0.501279	-0.135038	0.2761	1.07308	0.873683	1.31798	0.997864
IL17R	Benign neoplasm of lip, oral cavity, and pharynx	Inverse variance weighted	20	-0.0608681	0.0905199	0.501311	-0.238287	0.116551	0.940947	0.787976	1.12361	0.997864
TYMP	Intestinal infection due to C. difficile	Wald ratio	1	-0.0830616	0.123528	0.50132	-0.325176	0.159052	0.920294	0.722401	1.1724	0.923638
TYMP	Vascular hamartomas and non-neoplastic nevi	Wald ratio	1	-0.0830616	0.123528	0.50132	-0.325176	0.159052	0.920294	0.722401	1.1724	0.923638
TYMP	Osteoarthrosis NOS	Wald ratio	1	-0.02002	0.029817	0.501948	-0.0784613	0.0384213	0.980179	0.924538	1.03917	0.923638
TYMP	Osteoarthrosis	Wald ratio	1	-0.0134176	0.02002	0.502722	-0.0526568	0.0258215	0.986672	0.948706	1.02616	0.923638
IL23R	Respiratory insufficiency	Inverse variance weighted	2	0.0881608	0.132074	0.504445	-0.170704	0.347025	1.09216	0.843071	1.41485	0.997864
IL23R	Diseases of pancreas	Inverse variance weighted	2	-0.0809393	0.121356	0.5048	-0.318797	0.156919	0.92225	0.727023	1.1699	0.997864
TYMP	Secondary malignant neoplasm	Wald ratio	1	-0.0212978	0.0319468	0.504985	-0.0839135	0.0413178	0.978927	0.919511	1.04218	0.923638
TYMP	Corneal opacity and other disorders of cornea	Wald ratio	1	-0.0766723	0.115008	0.504985	-0.302089	0.148744	0.926193	0.739273	1.16038	0.923638
TYMP	Pain and other symptoms associated with female genital organs	Wald ratio	1	0.0383361	0.0575042	0.504985	-0.0743721	0.151044	1.03908	0.928326	1.16305	0.923638
IL17R	Acquired foot deformities	Inverse variance weighted	20	0.0198525	0.0298159	0.505516	-0.0385867	0.0782917	1.02005	0.962148	1.08144	0.997864
IL23R	Complications of labor and delivery NEC	Inverse variance weighted	2	0.0898807	0.135158	0.506048	-0.175029	0.354791	1.09404	0.839432	1.42588	0.997864
IL23R	Cholecystitis without cholelithiasis	Inverse variance weighted	2	0.0695943	0.104882	0.506979	-0.135975	0.275163	1.07207	0.872865	1.31675	0.997864
IL23R	Fracture of ankle and foot	Inverse variance weighted	2	-0.0763436	0.115232	0.507639	-0.302199	0.149512	0.926498	0.739191	1.16127	0.997864
IL23R	Disorders of fluid, electrolyte, and acid-base balance	Inverse variance weighted	2	0.0437123	0.0660369	0.508011	-0.0857199	0.173145	1.04468	0.917851	1.18904	0.997864
TYMP	Pruritus and related conditions	Wald ratio	1	-0.0745425	0.112879	0.509012	-0.295785	0.1467	0.928168	0.743948	1.15801	0.925234
IL23R	Dizziness and giddiness (Light-headedness and vertigo)	Inverse variance weighted	2	0.0538463	0.081575	0.5092	-0.106041	0.213733	1.05532	0.899388	1.23829	0.997864
IL23R	Peptic ulcer (excl. esophageal)	Inverse variance weighted	2	0.0435574	0.0660369	0.509516	-0.0858749	0.17299	1.04452	0.917709	1.18885	0.997864
IL17R	Abnormal findings on examination of urine	Inverse variance weighted	20	0.034538	0.052371	0.509582	-0.0681091	0.137185	1.03514	0.934159	1.14704	0.997864
IL17R	Gout	Inverse variance weighted	20	0.039702	0.0602109	0.509651	-0.0783113	0.157715	1.0405	0.924677	1.17083	0.997864
TYMP	Aphasia/speech disturbance	Wald ratio	1	-0.0532446	0.0809318	0.510606	-0.211871	0.105382	0.948148	0.809069	1.11113	0.925234
IL17R	Stricture of artery	Inverse variance weighted	19	0.0852827	0.129796	0.511149	-0.169118	0.339684	1.08902	0.844409	1.4045	0.997864
TYMP	Candidiasis	Wald ratio	1	-0.0447255	0.0681531	0.511663	-0.178306	0.0888546	0.95626	0.836687	1.09292	0.925234
IL17R	Heart failure NOS	Inverse variance weighted (multiplicative random effects)	19	0.0383864	0.0585799	0.512285	-0.0764301	0.153203	1.03913	0.926418	1.16556	0.997864
IL17R	Rheumatism, unspecified and fibrositis	Inverse variance weighted	20	0.0587272	0.0900422	0.51426	-0.117756	0.23521	1.06049	0.888913	1.26517	0.997864
TYMP	Primary open angle glaucoma	Wald ratio	1	-0.0638935	0.0979701	0.514289	-0.255915	0.128128	0.938105	0.774208	1.1367	0.925234
TYMP	Other upper respiratory disease	Wald ratio	1	-0.0319468	0.0489851	0.514289	-0.127957	0.0640639	0.968558	0.879891	1.06616	0.925234
TYMP	Acute gastritis	Wald ratio	1	0.059634	0.0915807	0.514941	-0.119864	0.239132	1.06145	0.887041	1.27015	0.925234
IL17R	Diseases of the larynx and vocal cords	Inverse variance weighted	19	-0.0401959	0.0617514	0.515091	-0.161229	0.0808369	0.960601	0.851097	1.08419	0.997864
IL23R	Multiple myeloma	Inverse variance weighted	2	0.318011	0.4888	0.515308	-0.640038	1.27606	1.37439	0.527273	3.5825	0.997864
IL23R	Unspecified polyarthropathy or polyarthritis	Inverse variance weighted	2	0.0614645	0.0945075	0.515456	-0.12377	0.246699	1.06339	0.883583	1.27979	0.997864
TYMP	Rupture of synovium	Wald ratio	1	0.0830616	0.127787	0.515692	-0.167401	0.333524	1.08661	0.84586	1.39588	0.925234
IL17R	Traumatic arthropathy	Inverse variance weighted	20	0.0878644	0.135251	0.515925	-0.177228	0.352957	1.09184	0.837589	1.42327	0.997864
IL23R	Breast cancer	Inverse variance weighted	2	-0.0327955	0.0504988	0.516059	-0.131773	0.0661821	0.967736	0.87654	1.06842	0.997864
IL23R	Otitis media	Inverse variance weighted	2	0.0848664	0.130772	0.51636	-0.171446	0.341179	1.08857	0.842446	1.4066	0.997864
IL17R	Hyperpotassemia	Inverse variance weighted	20	-0.0595832	0.0919881	0.517161	-0.23988	0.120713	0.942157	0.786722	1.1283	0.997864
IL23R	Polyp of corpus uteri	Inverse variance weighted	2	0.0410757	0.0634247	0.517225	-0.0832367	0.165388	1.04193	0.920133	1.17985	0.997864
TYMP	Other specified gastritis	Wald ratio	1	0.0234276	0.0362063	0.517594	-0.0475368	0.0943921	1.0237	0.953575	1.09899	0.925234
IL23R	Blindness and low vision	Inverse variance weighted	2	-0.127979	0.197902	0.51784	-0.515866	0.259909	0.879872	0.596983	1.29681	0.997864
IL23R	Abnormal findings on mammogram or breast exam	Inverse variance weighted	2	-0.0902488	0.139843	0.518694	-0.364341	0.183843	0.913704	0.694654	1.20183	0.997864
IL17R	Type 2 diabetes with ophthalmic manifestations	Inverse variance weighted	19	-0.0515769	0.0800224	0.519231	-0.208421	0.105267	0.949731	0.811865	1.11101	0.997864
IL17R	Nontoxic nodular goiter	Inverse variance weighted	20	-0.0542025	0.0842689	0.520088	-0.21937	0.110965	0.94724	0.803025	1.11736	0.997864
TYMP	Other specified benign mammary dysplasias	Wald ratio	1	-0.0766723	0.119268	0.520317	-0.310437	0.157093	0.926193	0.733126	1.1701	0.925234
IL17R	Crystal arthropathies	Inverse variance weighted	20	0.0740039	0.11518	0.520546	-0.15175	0.299758	1.07681	0.859203	1.34953	0.997864
IL23R	Nonspecific abnormal findings on radiological and other examination of other intrathoracic organs (echocardiogram, etc)	Inverse variance weighted	2	0.149685	0.233071	0.520725	-0.307135	0.606505	1.16147	0.735551	1.83401	0.997864
TYMP	Symptoms involving digestive system	Wald ratio	1	-0.0163993	0.0255574	0.52109	-0.0664919	0.0336932	0.983734	0.935671	1.03427	0.925234
IL17R	Unspecified monoarthritis	Inverse variance weighted	20	-0.0179708	0.0280228	0.521334	-0.0728955	0.036954	0.98219	0.929698	1.03765	0.997864
IL23R	Myalgia and myositis unspecified	Inverse variance weighted	2	-0.167554	0.262144	0.522715	-0.681357	0.346249	0.845731	0.50593	1.41376	0.997864
IL17R	Pelvic inflammatory disease (PID)	Inverse variance weighted	20	-0.0598488	0.0936624	0.522833	-0.243427	0.12373	0.941907	0.783937	1.13171	0.997864
TYMP	Flatulence	Wald ratio	1	0.0489851	0.0766723	0.522895	-0.101293	0.199263	1.0502	0.903669	1.2205	0.925234
IL23R	Pneumonitis due to inhalation of food or vomitus	Inverse variance weighted	2	0.147871	0.23175	0.523432	-0.306358	0.602101	1.15936	0.736123	1.82595	0.997864
IL17R	Pleurisy; pleural effusion	Inverse variance weighted (multiplicative random effects)	20	-0.0294886	0.0462465	0.523708	-0.120132	0.0611545	0.970942	0.886804	1.06306	0.997864
IL23R	Cardiac pacemaker in situ	Inverse variance weighted	2	0.0772704	0.121402	0.524462	-0.160678	0.315219	1.08033	0.851566	1.37056	0.997864
TYMP	Postoperative infection	Wald ratio	1	0.029817	0.0468553	0.524539	-0.0620193	0.121653	1.03027	0.939865	1.12936	0.925234
TYMP	Acute and chronic tonsillitis	Wald ratio	1	0.0447255	0.0702829	0.524539	-0.093029	0.18248	1.04574	0.911167	1.20019	0.925234
TYMP	Acute pancreatitis	Wald ratio	1	-0.0447255	0.0702829	0.524539	-0.18248	0.093029	0.95626	0.833201	1.09749	0.925234
IL23R	Chronic airway obstruction	Inverse variance weighted	2	-0.0769723	0.121025	0.524774	-0.314181	0.160236	0.925915	0.730387	1.17379	0.997864
IL23R	Unstable angina (intermediate coronary syndrome)	Inverse variance weighted	2	0.0492325	0.0776904	0.526276	-0.103041	0.201506	1.05046	0.90209	1.22324	0.997864
IL23R	Abdominal hernia	Inverse variance weighted	2	0.0190709	0.0301888	0.52757	-0.0400992	0.078241	1.01925	0.960694	1.08138	0.997864
TYMP	Cholelithiasis with acute cholecystitis	Wald ratio	1	-0.0511148	0.0809318	0.527662	-0.209741	0.107512	0.95017	0.810794	1.1135	0.925234
TYMP	Sicca syndrome	Wald ratio	1	-0.0873212	0.138436	0.528191	-0.358656	0.184013	0.916383	0.698615	1.20203	0.925234
TYMP	Cystitis	Wald ratio	1	0.0362063	0.0575042	0.528937	-0.0765019	0.148915	1.03687	0.926351	1.16057	0.925234
IL17R	Pelvic peritoneal adhesions, female (postoperative) (postinfection)	Inverse variance weighted	20	0.0359414	0.0571488	0.529409	-0.0760703	0.147953	1.0366	0.926751	1.15946	0.997864
TYMP	Left bundle branch block	Wald ratio	1	-0.0468553	0.0745425	0.52963	-0.192959	0.099248	0.954225	0.824516	1.10434	0.925234
IL17R	Hyperhidrosis	Inverse variance weighted	20	0.0901181	0.143387	0.52968	-0.190921	0.371157	1.0943	0.826198	1.44941	0.997864
TYMP	Placenta previa and abruptio placenta	Wald ratio	1	0.0575042	0.0915807	0.530065	-0.121994	0.237002	1.05919	0.885154	1.26744	0.925234
IL17R	Inflammatory bowel disease and other gastroenteritis and colitis	Inverse variance weighted	20	-0.033227	0.052998	0.530693	-0.137103	0.0706491	0.967319	0.87188	1.0732	0.997864
IL23R	Other paralytic syndromes	Inverse variance weighted	2	0.133918	0.213649	0.53078	-0.284833	0.55267	1.1433	0.75214	1.73789	0.997864
TYMP	Injury, NOS	Wald ratio	1	0.0212978	0.0340766	0.531971	-0.0454922	0.0880879	1.02153	0.955527	1.09208	0.925234
TYMP	Amblyopia	Wald ratio	1	0.0851914	0.136306	0.531971	-0.181969	0.352352	1.08893	0.833627	1.42241	0.925234
TYMP	Cardiac arrest	Wald ratio	1	0.0638935	0.10223	0.531971	-0.136477	0.264264	1.06598	0.872427	1.30247	0.925234
IL23R	Lump or mass in breast	Inverse variance weighted	2	-0.0876169	0.141126	0.534704	-0.364224	0.188991	0.916112	0.694735	1.20803	0.997864
IL17R	Otitis media and Eustachian tube disorders	Inverse variance weighted	20	0.0408761	0.0660384	0.535933	-0.0885591	0.170311	1.04172	0.915249	1.18567	0.997864
IL17R	Nausea and vomiting	Inverse variance weighted	20	0.0164441	0.0265783	0.536112	-0.0356494	0.0685375	1.01658	0.964979	1.07094	0.997864
IL17R	Complications of cardiac/vascular device, implant, and graft	Inverse variance weighted	20	-0.0496377	0.0804993	0.537484	-0.207416	0.108141	0.951574	0.812681	1.1142	0.997864
TYMP	Strabismus and other disorders of binocular eye movements	Wald ratio	1	-0.0511148	0.0830616	0.538301	-0.213916	0.111686	0.95017	0.807417	1.11816	0.925234
IL23R	Mucous polyp of cervix	Inverse variance weighted	2	-0.0581388	0.0945075	0.538439	-0.243374	0.127096	0.943519	0.783979	1.13553	0.997864
IL17R	Renal colic	Inverse variance weighted	20	0.0396729	0.0645239	0.53865	-0.086794	0.16614	1.04047	0.916866	1.18074	0.997864
IL17R	Phlebitis and thrombophlebitis of lower extremities	Inverse variance weighted	17	0.0300449	0.048867	0.538667	-0.0657345	0.125824	1.0305	0.936379	1.13408	0.997864
IL17R	Acute renal failure	Inverse variance weighted	20	-0.0304579	0.0495782	0.53899	-0.127631	0.0667153	0.970001	0.880178	1.06899	0.997864
TYMP	Secondary hypothyroidism	Wald ratio	1	-0.0575042	0.0937105	0.539456	-0.241177	0.126168	0.944118	0.785703	1.13447	0.925234
TYMP	Opiates and related narcotics causing adverse effects in therapeutic use	Wald ratio	1	-0.0575042	0.0937105	0.539456	-0.241177	0.126168	0.944118	0.785703	1.13447	0.925234
IL17R	Heart valve disorders	Inverse variance weighted	19	-0.0278655	0.0454659	0.539951	-0.116979	0.0612477	0.972519	0.889604	1.06316	0.997864
IL17R	Complications of surgical and medical procedures	Inverse variance weighted	20	0.0196847	0.0321394	0.540222	-0.0433086	0.082678	1.01988	0.957616	1.08619	0.997864
IL23R	Acidosis	Inverse variance weighted	2	-0.110966	0.181357	0.540629	-0.466426	0.244495	0.89497	0.62724	1.27698	0.997864
IL17R	Paroxysmal ventricular tachycardia	Inverse variance weighted	20	-0.0571974	0.0934963	0.540696	-0.24045	0.126055	0.944408	0.786274	1.13434	0.997864
IL17R	Other symptoms/disorders or the urinary system	Inverse variance weighted	20	0.0117141	0.0191537	0.540812	-0.0258271	0.0492554	1.01178	0.974504	1.05049	0.997864
TYMP	Renal failure	Wald ratio	1	-0.0234276	0.0383361	0.541126	-0.0985664	0.0517112	0.976845	0.906135	1.05307	0.925234
IL23R	Calculus of ureter	Inverse variance weighted	2	-0.0771406	0.126256	0.541209	-0.324602	0.170321	0.92576	0.722815	1.18569	0.997864
IL23R	Cancer of kidney and renal pelvis	Inverse variance weighted	2	0.103518	0.169619	0.541665	-0.228935	0.435972	1.10907	0.79538	1.54646	0.997864
IL17R	Crushing or internal injury to organs	Inverse variance weighted	20	-0.0547092	0.0896792	0.541826	-0.23048	0.121062	0.94676	0.794152	1.12869	0.997864
TYMP	Atherosclerosis	Wald ratio	1	0.0532446	0.0873212	0.542023	-0.117905	0.224394	1.05469	0.888781	1.25156	0.925234
IL23R	Genitourinary congenital anomalies	Inverse variance weighted	2	0.0833928	0.137241	0.543429	-0.185601	0.352386	1.08697	0.830605	1.42246	0.997864
TYMP	Chronic liver disease and cirrhosis	Wald ratio	1	-0.0362063	0.059634	0.543756	-0.153089	0.0806762	0.964441	0.858053	1.08402	0.925234
TYMP	Unspecified diffuse connective tissue disease	Wald ratio	1	0.0362063	0.059634	0.543756	-0.0806762	0.153089	1.03687	0.922492	1.16543	0.925234
IL23R	Atherosclerosis	Inverse variance weighted	2	-0.169721	0.27966	0.543929	-0.717854	0.378413	0.8439	0.487798	1.45997	0.997864
IL23R	Liver abscess and sequelae of chronic liver disease	Inverse variance weighted	2	0.13171	0.217198	0.544246	-0.293999	0.557419	1.14078	0.745278	1.74616	0.997864
IL23R	Other abnormal blood chemistry	Inverse variance weighted	2	0.0423306	0.0699214	0.544911	-0.0947153	0.179377	1.04324	0.909632	1.19647	0.997864
IL17R	Hemorrhage during pregnancy; childbirth and postpartum	Inverse variance weighted	20	-0.0406693	0.0673108	0.545709	-0.172598	0.0912598	0.960147	0.841475	1.09555	0.997864
IL17R	Peritonitis and retroperitoneal infections	Inverse variance weighted	20	-0.0575806	0.0957905	0.547767	-0.24533	0.130169	0.944046	0.782446	1.13902	0.997864
IL17R	Angina pectoris	Inverse variance weighted (multiplicative random effects)	20	-0.0210205	0.0350095	0.548224	-0.0896391	0.0475981	0.979199	0.914261	1.04875	0.997864
IL23R	Functional disorders of bladder	Inverse variance weighted	2	0.0816294	0.135958	0.548239	-0.184849	0.348108	1.08505	0.83123	1.41638	0.997864
TYMP	Acute pharyngitis	Wald ratio	1	0.0638935	0.106489	0.548506	-0.144825	0.272612	1.06598	0.865173	1.31339	0.925234
TYMP	Other diseases of respiratory system, NEC	Wald ratio	1	0.0204459	0.0340766	0.548506	-0.0463441	0.087236	1.02066	0.954713	1.09115	0.925234
TYMP	Hemorrhage of gastrointestinal tract	Wald ratio	1	0.0255574	0.0425957	0.548506	-0.0579301	0.109045	1.02589	0.943716	1.11521	0.925234
TYMP	Mucous polyp of cervix	Wald ratio	1	0.0319468	0.0532446	0.548506	-0.0724127	0.136306	1.03246	0.930147	1.14603	0.925234
TYMP	Contracture of palmar fascia [Dupuytren's disease]	Wald ratio	1	-0.0319468	0.0532446	0.548506	-0.136306	0.0724127	0.968558	0.872575	1.0751	0.925234
TYMP	Symptoms involving skin and other integumentary tissue	Wald ratio	1	-0.0447255	0.0745425	0.548506	-0.190829	0.101378	0.95626	0.826274	1.10669	0.925234
TYMP	Malaise and fatigue	Wald ratio	1	-0.0319468	0.0532446	0.548506	-0.136306	0.0724127	0.968558	0.872575	1.0751	0.925234
IL17R	Pernicious anemia	Inverse variance weighted (multiplicative random effects)	20	0.0793345	0.132293	0.548714	-0.179959	0.338628	1.08257	0.835304	1.40302	0.997864
IL17R	Dysuria	Inverse variance weighted	20	-0.0538236	0.0897595	0.548745	-0.229752	0.122105	0.947599	0.79473	1.12987	0.997864
IL23R	Dyschromia and Vitiligo	Inverse variance weighted	2	0.163514	0.273082	0.549324	-0.371727	0.698756	1.17764	0.689542	2.01125	0.997864
IL17R	Cholelithiasis and cholecystitis	Inverse variance weighted (multiplicative random effects)	19	-0.0215942	0.0361025	0.549749	-0.092355	0.0491666	0.978637	0.911781	1.0504	0.997864
IL17R	Benign neoplasm of other parts of digestive system	Inverse variance weighted	20	0.0254558	0.0425969	0.550108	-0.0580341	0.108946	1.02578	0.943618	1.1151	0.997864
IL17R	Other abnormality of urination	Inverse variance weighted	20	0.039046	0.0653781	0.550351	-0.089095	0.167187	1.03982	0.914759	1.18198	0.997864
IL17R	Periapical abscess	Inverse variance weighted	20	0.058396	0.0983315	0.5526	-0.134334	0.251126	1.06013	0.874298	1.28547	0.997864
IL17R	Thyrotoxicosis with or without goiter	Inverse variance weighted	19	-0.0441961	0.0744318	0.552659	-0.190082	0.10169	0.956766	0.826891	1.10704	0.997864
TYMP	Premature beats	Wald ratio	1	0.0809318	0.136306	0.552679	-0.186228	0.348092	1.0843	0.830084	1.41636	0.927884
IL17R	Other disorders of cervical region	Inverse variance weighted	20	0.0739655	0.124635	0.552877	-0.17032	0.318251	1.07677	0.843395	1.37472	0.997864
IL23R	Breast cancer [female]	Inverse variance weighted	2	-0.0307125	0.0517665	0.552988	-0.132175	0.0707499	0.969754	0.876188	1.07331	0.997864
IL17R	Bursitis	Inverse variance weighted	20	0.066205	0.111676	0.553295	-0.15268	0.28509	1.06845	0.858404	1.32988	0.997864
IL17R	Abnormal findings on mammogram or breast exam	Inverse variance weighted	20	-0.0514954	0.0869805	0.553828	-0.221977	0.118986	0.949808	0.800934	1.12635	0.997864
IL17R	Symptoms concerning nutrition, metabolism, and development	Inverse variance weighted	20	0.0232943	0.0393947	0.554317	-0.0539194	0.100508	1.02357	0.947508	1.10573	0.997864
TYMP	Other local infections of skin and subcutaneous tissue	Wald ratio	1	-0.0276872	0.0468553	0.554581	-0.119524	0.0641491	0.972693	0.887343	1.06625	0.927884
IL17R	Cardiomegaly	Inverse variance weighted	20	-0.0333965	0.0566556	0.555549	-0.144442	0.0776485	0.967155	0.865506	1.08074	0.997864
IL23R	Other diseases of the teeth and supporting structures	Inverse variance weighted	2	0.0625164	0.106163	0.555945	-0.145562	0.270595	1.06451	0.864536	1.31074	0.997864
TYMP	Disorders of fluid, electrolyte, and acid-base balance	Wald ratio	1	0.0212978	0.0362063	0.556374	-0.0496666	0.0922623	1.02153	0.951547	1.09665	0.927884
TYMP	Superficial cellulitis and abscess	Wald ratio	1	-0.0212978	0.0362063	0.556374	-0.0922623	0.0496666	0.978927	0.911866	1.05092	0.927884
IL23R	Disorders of esophageal motility	Inverse variance weighted	2	-0.126394	0.214925	0.556475	-0.547647	0.294859	0.881267	0.578309	1.34294	0.997864
IL23R	Anal and rectal conditions	Inverse variance weighted	2	0.0266153	0.0452945	0.556798	-0.062162	0.115393	1.02697	0.939731	1.12231	0.997864
IL17R	Late effects of cerebrovascular disease	Inverse variance weighted	20	-0.0520552	0.0886395	0.557023	-0.225789	0.121678	0.949276	0.797887	1.12939	0.997864
IL23R	Corneal opacity and other disorders of cornea	Inverse variance weighted	2	-0.115224	0.196725	0.558068	-0.500805	0.270356	0.891166	0.606043	1.31043	0.997864
IL23R	Nonspecific findings on examination of blood	Inverse variance weighted	2	0.0409046	0.0699214	0.558542	-0.0961413	0.177951	1.04175	0.908336	1.19477	0.997864
IL17R	Other hypertrophic and atrophic conditions of skin	Inverse variance weighted	20	0.0251827	0.0430731	0.558783	-0.0592405	0.109606	1.0255	0.94248	1.11584	0.997864
IL17R	Perforation of tympanic membrane	Inverse variance weighted	20	-0.0573748	0.0981547	0.55886	-0.249758	0.135008	0.94424	0.778989	1.14455	0.997864
IL23R	Prurigo and Lichen	Inverse variance weighted	2	-0.326227	0.558241	0.558962	-1.42038	0.767925	0.721641	0.241622	2.15529	0.997864
TYMP	Diseases of the oral soft tissues, excluding lesions specific for gingiva and tongue	Wald ratio	1	0.029817	0.0511148	0.559669	-0.0703681	0.130002	1.03027	0.932051	1.13883	0.927884
TYMP	Functional disorders of bladder	Wald ratio	1	-0.0447255	0.0766723	0.559669	-0.195003	0.105552	0.95626	0.822832	1.11132	0.927884
IL17R	Pericarditis	Inverse variance weighted	20	0.0492662	0.0845746	0.560218	-0.1165	0.215032	1.0505	0.89003	1.2399	0.997864
TYMP	Poisoning by antibiotics	Wald ratio	1	-0.0136306	0.0234276	0.560689	-0.0595488	0.0322875	0.986462	0.94219	1.03281	0.927884
IL17R	E. coli	Inverse variance weighted	20	-0.0386519	0.0665639	0.561461	-0.169117	0.0918133	0.962086	0.84441	1.09616	0.997864
TYMP	Complications of labor and delivery NEC	Wald ratio	1	-0.0383361	0.0660233	0.56148	-0.167742	0.0910696	0.962389	0.845572	1.09535	0.927884
IL17R	Personal history of diseases of digestive system	Inverse variance weighted (multiplicative random effects)	20	-0.0207687	0.0359345	0.56329	-0.0912003	0.0496628	0.979445	0.912835	1.05092	0.997864
IL23R	Benign neoplasm of other endocrine glands and related structures	Inverse variance weighted	2	0.181721	0.314563	0.563471	-0.434823	0.798266	1.19928	0.647379	2.22168	0.997864
IL23R	Heart valve replaced	Inverse variance weighted	2	-0.083024	0.143727	0.563501	-0.364729	0.198682	0.920329	0.694384	1.21979	0.997864
IL23R	Bladder neck obstruction	Inverse variance weighted	2	0.0717838	0.124305	0.563613	-0.171853	0.315421	1.07442	0.842103	1.37084	0.997864
IL17R	Cerebral ischemia	Inverse variance weighted	20	-0.0305547	0.0530017	0.564287	-0.134438	0.0733286	0.969907	0.874207	1.07608	0.997864
IL17R	Fracture of clavicle or scapula	Inverse variance weighted	20	-0.0478507	0.0832111	0.565257	-0.210944	0.115243	0.953276	0.809819	1.12215	0.997864
TYMP	Allergy/adverse effect of penicillin	Wald ratio	1	-0.0146955	0.0255574	0.565291	-0.0647881	0.035397	0.985412	0.937266	1.03603	0.927884
IL17R	Otitis media	Inverse variance weighted	20	0.0385232	0.0670896	0.565829	-0.0929724	0.170019	1.03927	0.911219	1.18533	0.997864
IL23R	Ectropion or entropion	Inverse variance weighted	2	-0.0971959	0.169619	0.566628	-0.429649	0.235257	0.907378	0.650737	1.26523	0.997864
IL17R	Blindness and low vision	Inverse variance weighted	20	-0.0603697	0.105393	0.566778	-0.266941	0.146201	0.941416	0.765718	1.15743	0.997864
TYMP	Viral hepatitis	Wald ratio	1	-0.0511148	0.089451	0.567709	-0.226439	0.124209	0.95017	0.797368	1.13225	0.927884
TYMP	Myopia	Wald ratio	1	-0.0511148	0.089451	0.567709	-0.226439	0.124209	0.95017	0.797368	1.13225	0.927884
IL23R	Myopia	Inverse variance weighted	2	0.0987442	0.172843	0.5678	-0.240028	0.437516	1.10378	0.786606	1.54886	0.997864
IL17R	Other disorders of the kidney and ureters	Inverse variance weighted	20	0.0281553	0.0494114	0.568804	-0.068691	0.125002	1.02856	0.933615	1.13315	0.997864
IL23R	Other diseases of respiratory system, NEC	Inverse variance weighted	2	0.033191	0.0582678	0.568929	-0.0810139	0.147396	1.03375	0.922181	1.15881	0.997864
IL23R	Peripheral enthesopathies and allied syndromes	Inverse variance weighted	2	0.0598284	0.105198	0.569544	-0.146359	0.266016	1.06165	0.863847	1.30476	0.997864
TYMP	Polymyalgia Rheumatica	Wald ratio	1	0.0532446	0.0937105	0.569912	-0.130428	0.236917	1.05469	0.87772	1.26734	0.927884
IL17R	Atherosclerosis	Inverse variance weighted (multiplicative random effects)	20	0.0602279	0.106131	0.570383	-0.147788	0.268244	1.06208	0.862614	1.30767	0.997864
IL23R	Edema	Inverse variance weighted	2	0.077066	0.135958	0.570826	-0.189412	0.343544	1.08011	0.827445	1.40994	0.997864
TYMP	Disorders of refraction and accommodation; blindness and low vision	Wald ratio	1	-0.0362063	0.0638935	0.570941	-0.161438	0.089025	0.964441	0.85092	1.09311	0.927884
TYMP	Heart valve disorders	Wald ratio	1	-0.0276872	0.0489851	0.571926	-0.123698	0.0683235	0.972693	0.883647	1.07071	0.927884
IL23R	Other complications of pregnancy NEC	Inverse variance weighted	2	-0.0686811	0.121702	0.572525	-0.307217	0.169855	0.933624	0.735491	1.18513	0.997864
IL17R	Renal failure NOS	Inverse variance weighted	20	-0.0479366	0.0850104	0.572828	-0.214557	0.118684	0.953194	0.806899	1.12601	0.997864
TYMP	Intestinal malabsorption (non-celiac)	Wald ratio	1	0.0383361	0.0681531	0.573775	-0.095244	0.171916	1.03908	0.909151	1.18758	0.927884
TYMP	Dislocation	Wald ratio	1	-0.0383361	0.0681531	0.573775	-0.171916	0.095244	0.962389	0.84205	1.09993	0.927884
IL17R	Anorexia	Inverse variance weighted	20	0.0551772	0.0982749	0.574485	-0.137442	0.247796	1.05673	0.871585	1.2812	0.997864
TYMP	Abnormal results of function study of liver	Wald ratio	1	-0.029817	0.0532446	0.575479	-0.134176	0.0745425	0.970623	0.874436	1.07739	0.927884
IL23R	Hydronephrosis	Inverse variance weighted	2	0.0695903	0.124305	0.575591	-0.174047	0.313228	1.07207	0.840258	1.36783	0.997864
IL17R	Abnormal findings on exam of gastrointestinal tract/ abdominal area	Inverse variance weighted	20	-0.0391924	0.0701139	0.576174	-0.176616	0.0982308	0.961566	0.838102	1.10322	0.997864
IL17R	Cancer of mouth	Inverse variance weighted (multiplicative random effects)	20	-0.0795072	0.142277	0.576286	-0.358371	0.199356	0.923571	0.698814	1.22062	0.997864
IL23R	Inflammatory diseases of female pelvic organs	Inverse variance weighted	2	-0.0495449	0.0886798	0.576371	-0.223357	0.124268	0.951662	0.799829	1.13232	0.997864
TYMP	Dysuria	Wald ratio	1	-0.0511148	0.0915807	0.576749	-0.230613	0.128383	0.95017	0.794047	1.13699	0.927884
IL23R	Hypertensive chronic kidney disease	Inverse variance weighted	2	-0.114212	0.204732	0.576938	-0.515488	0.287063	0.892068	0.597209	1.33251	0.997864
IL23R	Osteoporosis	Inverse variance weighted	2	-0.0389824	0.0699214	0.577174	-0.176028	0.0980635	0.961768	0.838594	1.10303	0.997864
IL23R	Other specified nonpsychotic and/or transient mental disorders	Inverse variance weighted	2	-0.170727	0.306703	0.577766	-0.771866	0.430412	0.843052	0.46215	1.53789	0.997864
IL23R	Acute periodontitis	Inverse variance weighted	2	0.118795	0.213649	0.57819	-0.299956	0.537547	1.12614	0.740851	1.7118	0.997864
TYMP	Cerebral ischemia	Wald ratio	1	0.0319468	0.0575042	0.578515	-0.0807614	0.144655	1.03246	0.922414	1.15564	0.927884
TYMP	Edema	Wald ratio	1	-0.0425957	0.0766723	0.578515	-0.192873	0.107682	0.958299	0.824586	1.11369	0.927884
IL17R	Opiates and related narcotics causing adverse effects in therapeutic use	Inverse variance weighted	20	-0.0501079	0.0902742	0.578851	-0.227045	0.126829	0.951127	0.796885	1.13522	0.997864
IL23R	Osteopenia or other disorder of bone and cartilage	Inverse variance weighted	2	-0.10708	0.192927	0.578874	-0.485217	0.271057	0.898454	0.615563	1.31135	0.997864
IL23R	Cholesteatoma	Inverse variance weighted	2	0.127649	0.230383	0.57953	-0.323902	0.5792	1.13615	0.723321	1.78461	0.997864
TYMP	Decubitus ulcer	Wald ratio	1	-0.0575042	0.104359	0.58162	-0.262049	0.14704	0.944118	0.769474	1.1584	0.927884
IL17R	Chronic periodontitis	Inverse variance weighted	20	-0.066533	0.120792	0.581768	-0.303286	0.17022	0.935632	0.738388	1.18557	0.997864
IL17R	Epilepsy, recurrent seizures, convulsions	Inverse variance weighted	20	-0.0222607	0.0404274	0.581885	-0.101498	0.056977	0.977985	0.903483	1.05863	0.997864
IL23R	Other signs and symptoms in breast	Inverse variance weighted	2	-0.116883	0.212325	0.581984	-0.53304	0.299275	0.88969	0.586818	1.34888	0.997864
TYMP	Nausea and vomiting	Wald ratio	1	-0.0163993	0.029817	0.582319	-0.0748406	0.042042	0.983734	0.927891	1.04294	0.927884
IL23R	Perforation of tympanic membrane	Inverse variance weighted	2	0.0939367	0.170919	0.582595	-0.241064	0.428938	1.09849	0.785791	1.53563	0.997864
TYMP	Osteopenia or other disorder of bone and cartilage	Wald ratio	1	-0.059634	0.108619	0.582992	-0.272527	0.153259	0.942109	0.761453	1.16563	0.927884
TYMP	Poisoning by other anti-infectives	Wald ratio	1	-0.0489851	0.089451	0.583954	-0.224309	0.126339	0.952195	0.799068	1.13467	0.927884
TYMP	Cancer of brain and nervous system	Wald ratio	1	-0.0745425	0.136306	0.584465	-0.341703	0.192618	0.928168	0.710559	1.21242	0.927884
TYMP	Polyp of female genital organs	Wald ratio	1	0.0174642	0.0319468	0.584608	-0.0451514	0.0800799	1.01762	0.955853	1.08337	0.927884
IL23R	Benign neoplasm of uterus	Inverse variance weighted	2	0.0297278	0.0543833	0.584629	-0.0768634	0.136319	1.03017	0.926016	1.14605	0.997864
IL23R	Uterine leiomyoma	Inverse variance weighted	2	0.0303916	0.0556528	0.585002	-0.0786879	0.139471	1.03086	0.924328	1.14967	0.997864
IL17R	Noninflammatory disorders of vagina	Inverse variance weighted	20	0.0374148	0.0685662	0.58529	-0.0969749	0.171805	1.03812	0.907579	1.18745	0.997864
TYMP	Diabetes mellitus	Wald ratio	1	-0.0127787	0.0234276	0.585441	-0.0586969	0.0331395	0.987303	0.942993	1.03369	0.927884
TYMP	Fracture of pelvis	Wald ratio	1	-0.0638935	0.117138	0.585441	-0.293484	0.165697	0.938105	0.745661	1.18022	0.927884
IL17R	Schizophrenia and other psychotic disorders	Inverse variance weighted	20	-0.0533227	0.0977829	0.585535	-0.244977	0.138332	0.948074	0.782722	1.14836	0.997864
IL17R	Seborrheic keratosis	Inverse variance weighted	20	0.0278241	0.0510638	0.585829	-0.0722609	0.127909	1.02821	0.930288	1.13645	0.997864
IL23R	Hemorrhage or hematoma complicating a procedure	Inverse variance weighted	2	-0.0459169	0.0843281	0.586096	-0.2112	0.119366	0.955121	0.809612	1.12678	0.997864
IL17R	Cardiac shunt/ heart septal defect	Inverse variance weighted	20	-0.0664327	0.122156	0.586554	-0.305858	0.172992	0.935726	0.736492	1.18886	0.997864
TYMP	Open-angle glaucoma	Wald ratio	1	-0.0532446	0.0979701	0.586801	-0.245266	0.138777	0.948148	0.782496	1.14887	0.927884
TYMP	Hyposmolality and/or hyponatremia	Wald ratio	1	0.0404659	0.0745425	0.587228	-0.105637	0.186569	1.0413	0.899751	1.20511	0.927884
IL17R	Polyp of corpus uteri	Inverse variance weighted	19	0.0182832	0.0337836	0.58838	-0.0479327	0.0844991	1.01845	0.953198	1.08817	0.997864
IL17R	Other chronic ischemic heart disease, unspecified	Inverse variance weighted (multiplicative random effects)	20	-0.0201679	0.0373482	0.589199	-0.0933704	0.0530345	0.980034	0.910856	1.05447	0.997864
TYMP	Other conditions of brain	Wald ratio	1	0.0447255	0.0830616	0.590258	-0.118075	0.207526	1.04574	0.888629	1.23063	0.927884
IL17R	Sepsis and SIRS	Inverse variance weighted	20	-0.0354653	0.065911	0.590522	-0.164651	0.0937202	0.965156	0.84819	1.09825	0.997864
IL17R	Sepsis	Inverse variance weighted	20	-0.0354653	0.065911	0.590522	-0.164651	0.0937202	0.965156	0.84819	1.09825	0.997864
IL23R	Paroxysmal supraventricular tachycardia	Inverse variance weighted	2	-0.0613026	0.113932	0.590535	-0.28461	0.162005	0.940539	0.752307	1.17587	0.997864
IL17R	Raynaud's syndrome	Inverse variance weighted	20	-0.0452407	0.0842257	0.591174	-0.210323	0.119842	0.955767	0.810322	1.12732	0.997864
IL17R	Nerve root and plexus disorders	Inverse variance weighted	20	0.045203	0.0843303	0.591943	-0.120084	0.21049	1.04624	0.886846	1.23428	0.997864
IL23R	Cancer of esophagus	Inverse variance weighted	2	-0.112833	0.210952	0.592737	-0.5263	0.300634	0.8933	0.590787	1.35071	0.997864
IL17R	Decreased white blood cell count	Inverse variance weighted	20	-0.0339643	0.0636023	0.593334	-0.158625	0.0906962	0.966606	0.853316	1.09494	0.997864
IL17R	Neutropenia	Inverse variance weighted	20	-0.0339643	0.0636023	0.593334	-0.158625	0.0906962	0.966606	0.853316	1.09494	0.997864
IL23R	Benign neoplasm of lip, oral cavity, and pharynx	Inverse variance weighted	2	-0.102269	0.191561	0.59343	-0.477729	0.273191	0.902787	0.62019	1.31415	0.997864
TYMP	Cholesteatoma	Wald ratio	1	-0.0681531	0.127787	0.593803	-0.318616	0.18231	0.934117	0.727155	1.19999	0.927884
TYMP	Acute upper respiratory infections of multiple or unspecified sites	Wald ratio	1	0.0340766	0.0638935	0.593803	-0.0911548	0.159308	1.03466	0.912876	1.1727	0.927884
IL17R	Electrolyte imbalance	Inverse variance weighted	19	0.0242247	0.0455192	0.594596	-0.0649929	0.113442	1.02452	0.937074	1.12013	0.997864
IL23R	Pancreatic cancer	Inverse variance weighted	2	-0.13408	0.251988	0.594663	-0.627976	0.359815	0.87452	0.533671	1.43306	0.997864
TYMP	Myeloproliferative disease	Wald ratio	1	0.0532446	0.1001	0.594785	-0.142951	0.24944	1.05469	0.866796	1.28331	0.927884
IL17R	Hypothyroidism	Inverse variance weighted	18	-0.0151287	0.0284548	0.594952	-0.0709001	0.0406428	0.984985	0.931555	1.04148	0.997864
TYMP	Degeneration of macula and posterior pole of retina	Wald ratio	1	-0.0362063	0.0681531	0.595246	-0.169786	0.0973738	0.964441	0.843845	1.10227	0.927884
TYMP	Heartburn	Wald ratio	1	0.0362063	0.0681531	0.595246	-0.0973738	0.169786	1.03687	0.907217	1.18505	0.927884
TYMP	Other dyspnea	Wald ratio	1	0.0553744	0.104359	0.595688	-0.14917	0.259919	1.05694	0.861423	1.29682	0.927884
IL23R	Dyspareunia	Inverse variance weighted	2	0.0851817	0.16055	0.595722	-0.229496	0.39986	1.08891	0.794934	1.49162	0.997864
IL23R	Spondylosis and allied disorders	Inverse variance weighted	2	-0.0412352	0.0778843	0.5965	-0.193888	0.111418	0.959603	0.82375	1.11786	0.997864
TYMP	Other acquired musculoskeletal deformity	Wald ratio	1	-0.0383361	0.0724127	0.59652	-0.180265	0.103593	0.962389	0.835049	1.10915	0.927884
TYMP	Hypertensive heart and/or renal disease	Wald ratio	1	-0.0404659	0.0766723	0.597654	-0.190744	0.109812	0.960342	0.826344	1.11607	0.927884
IL23R	Complication of internal orthopedic device	Inverse variance weighted	2	0.140439	0.266713	0.598502	-0.382317	0.663196	1.15078	0.682279	1.94099	0.997864
TYMP	Elevated blood pressure reading without diagnosis of hypertension	Wald ratio	1	-0.0425957	0.0809318	0.598669	-0.201222	0.116031	0.958299	0.817731	1.12303	0.927884
IL17R	Bacterial enteritis	Inverse variance weighted	20	-0.0343581	0.0653715	0.599178	-0.162486	0.0937699	0.966225	0.850028	1.09831	0.997864
TYMP	Pancreatic cancer	Wald ratio	1	-0.0681531	0.129917	0.599868	-0.32279	0.186484	0.934117	0.724126	1.20501	0.927884
IL23R	Abnormal findings on examination of urine	Inverse variance weighted	2	0.0488976	0.0932285	0.599937	-0.13383	0.231625	1.05011	0.874738	1.26065	0.997864
IL23R	Abnormal heart sounds	Inverse variance weighted	2	-0.0895593	0.170919	0.600288	-0.42456	0.245442	0.914334	0.654057	1.27819	0.997864
TYMP	Acquired toe deformities	Wald ratio	1	-0.0234276	0.0447255	0.600411	-0.11109	0.0642343	0.976845	0.894859	1.06634	0.927884
IL23R	Streptococcus infection	Inverse variance weighted	2	0.0711274	0.135958	0.600866	-0.195351	0.337606	1.07372	0.822546	1.40159	0.997864
IL17R	Other inflammatory spondylopathies	Inverse variance weighted	20	0.0398362	0.0761776	0.601017	-0.109472	0.189144	1.04064	0.896307	1.20822	0.997864
TYMP	Postmenopausal atrophic vaginitis	Wald ratio	1	0.0489851	0.0937105	0.601164	-0.134688	0.232658	1.0502	0.873989	1.26195	0.927884
IL17R	Hematemesis	Inverse variance weighted	20	0.0336027	0.0643542	0.601564	-0.0925315	0.159737	1.03417	0.91162	1.1732	0.997864
IL23R	Cervicitis and endocervicitis	Inverse variance weighted	2	-0.0790419	0.151496	0.601851	-0.375975	0.217891	0.924001	0.68662	1.24345	0.997864
IL17R	Psoriatic arthropathy	Inverse variance weighted	19	0.0573939	0.110005	0.601852	-0.158216	0.273004	1.05907	0.853665	1.31391	0.997864
IL17R	Facial nerve disorders [CN7]	Inverse variance weighted	20	-0.0502447	0.0963431	0.602005	-0.239077	0.138588	0.950997	0.787354	1.14865	0.997864
IL17R	Cervical cancer	Inverse variance weighted (multiplicative random effects)	20	0.0500506	0.0964339	0.603751	-0.13896	0.239061	1.05132	0.870263	1.27006	0.997864
IL17R	Anxiety disorders	Inverse variance weighted (multiplicative random effects)	20	0.0246837	0.0475671	0.603814	-0.0685478	0.117915	1.02499	0.933749	1.12515	0.997864
IL23R	Cardiac congenital anomalies	Inverse variance weighted	2	-0.0562946	0.108767	0.604757	-0.269477	0.156888	0.945261	0.763779	1.16986	0.997864
IL17R	Abdominal aortic aneurysm	Inverse variance weighted (multiplicative random effects)	20	-0.0628327	0.121531	0.60515	-0.301034	0.175368	0.939101	0.740053	1.19168	0.997864
IL17R	Osteoporosis, osteopenia and pathological fracture	Inverse variance weighted	20	-0.0172229	0.0333492	0.605546	-0.0825873	0.0481415	0.982925	0.920731	1.04932	0.997864
IL17R	Hemorrhoids	Inverse variance weighted	19	-0.0123622	0.0239593	0.605877	-0.0593224	0.034598	0.987714	0.942403	1.0352	0.997864
TYMP	Renal colic	Wald ratio	1	-0.0362063	0.0702829	0.606447	-0.173961	0.101548	0.964441	0.84033	1.10688	0.930378
IL17R	Diffuse diseases of connective tissue	Inverse variance weighted	20	-0.0271768	0.0528238	0.606916	-0.130712	0.0763579	0.973189	0.877471	1.07935	0.997864
TYMP	Aphakia and other disorders of lens	Wald ratio	1	0.0383361	0.0745425	0.607052	-0.107767	0.184439	1.03908	0.897837	1.20254	0.930378
TYMP	Sebaceous cyst	Wald ratio	1	0.0174642	0.0340766	0.608301	-0.0493258	0.0842543	1.01762	0.951871	1.08791	0.930378
IL17R	Other disorders of urethra and urinary tract	Inverse variance weighted	20	0.026059	0.0508474	0.608306	-0.073602	0.12572	1.0264	0.929041	1.13396	0.997864
IL17R	Congenital anomalies of great vessels	Inverse variance weighted	20	0.0435339	0.0849543	0.608344	-0.122976	0.210044	1.0445	0.884284	1.23373	0.997864
TYMP	Diseases of nail, NOS	Wald ratio	1	0.0447255	0.0873212	0.608514	-0.126424	0.215875	1.04574	0.881241	1.24095	0.930378
IL23R	Disorders of lacrimal system	Inverse variance weighted	2	-0.0596648	0.116536	0.60866	-0.288075	0.168745	0.94208	0.749706	1.18382	0.997864
TYMP	Kyphoscoliosis and scoliosis	Wald ratio	1	0.0489851	0.0958403	0.609273	-0.138862	0.236832	1.0502	0.870348	1.26723	0.930378
IL17R	Hemorrhage in early pregnancy	Inverse variance weighted	20	0.0450882	0.0882197	0.609288	-0.127822	0.217999	1.04612	0.88001	1.24359	0.997864
IL17R	Other disorders of synovium, tendon, and bursa	Inverse variance weighted	20	-0.0197078	0.0385775	0.609448	-0.0953196	0.0559041	0.980485	0.909082	1.0575	0.997864
IL23R	Fracture of unspecified bones	Inverse variance weighted	2	0.0772289	0.151496	0.61021	-0.219704	0.374162	1.08029	0.802756	1.45377	0.997864
TYMP	Acute periodontitis	Wald ratio	1	0.0617638	0.121398	0.610912	-0.176176	0.299703	1.06371	0.838471	1.34946	0.930378
TYMP	Aseptic necrosis of bone	Wald ratio	1	0.0681531	0.134176	0.611498	-0.194833	0.331139	1.07053	0.822972	1.39255	0.930378
IL23R	Osteoporosis, osteopenia and pathological fracture	Inverse variance weighted	2	-0.0328635	0.0647252	0.611636	-0.159725	0.0939979	0.967671	0.852378	1.09856	0.997864
IL17R	Rupture of synovium	Inverse variance weighted	20	-0.0592675	0.116934	0.612263	-0.288458	0.169923	0.942455	0.749418	1.18521	0.997864
IL23R	Acute pancreatitis	Inverse variance weighted	2	-0.129162	0.256037	0.613935	-0.630995	0.372671	0.878832	0.532062	1.45161	0.997864
IL17R	Bipolar	Inverse variance weighted	20	-0.0439862	0.0872601	0.614205	-0.215016	0.127044	0.956967	0.806529	1.13547	0.997864
IL17R	Cardiac arrest and ventricular fibrillation	Inverse variance weighted	20	-0.0504932	0.100283	0.61461	-0.247049	0.146062	0.95076	0.781103	1.15727	0.997864
IL17R	Acute appendicitis	Inverse variance weighted	20	0.0281863	0.0561231	0.615511	-0.081815	0.138188	1.02859	0.921442	1.14819	0.997864
IL17R	Acute gastritis	Inverse variance weighted	20	-0.0416864	0.0831539	0.616148	-0.204668	0.121295	0.959171	0.814918	1.12896	0.997864
IL17R	GERD	Inverse variance weighted	20	-0.0123331	0.0246494	0.616835	-0.0606458	0.0359796	0.987743	0.941157	1.03663	0.997864
IL23R	Orthostatic hypotension	Inverse variance weighted	2	0.075099	0.150196	0.617069	-0.219284	0.369482	1.07799	0.803093	1.44699	0.997864
TYMP	Gout	Wald ratio	1	0.0276872	0.0553744	0.617075	-0.0808466	0.136221	1.02807	0.922335	1.14594	0.930378
TYMP	Hypovolemia	Wald ratio	1	0.029817	0.059634	0.617075	-0.0870656	0.1467	1.03027	0.916617	1.15801	0.930378
TYMP	Transient cerebral ischemia	Wald ratio	1	0.0340766	0.0681531	0.617075	-0.0995035	0.167657	1.03466	0.905287	1.18253	0.930378
TYMP	Other diseases of the teeth and supporting structures	Wald ratio	1	-0.029817	0.059634	0.617075	-0.1467	0.0870656	0.970623	0.863553	1.09097	0.930378
TYMP	Disorders of uterus, NEC	Wald ratio	1	0.0276872	0.0553744	0.617075	-0.0808466	0.136221	1.02807	0.922335	1.14594	0.930378
IL17R	Coronary atherosclerosis	Inverse variance weighted (multiplicative random effects)	20	-0.0190793	0.0381854	0.617322	-0.0939228	0.0557641	0.981102	0.910353	1.05735	0.997864
IL17R	Other disorders of bone and cartilage	Inverse variance weighted	20	0.0232383	0.0465395	0.617551	-0.0679791	0.114456	1.02351	0.93428	1.12126	0.997864
IL23R	Noninfectious gastroenteritis	Inverse variance weighted	2	0.0292051	0.0586347	0.618423	-0.0857188	0.144129	1.02964	0.917852	1.15503	0.997864
IL23R	Irritable Bowel Syndrome	Inverse variance weighted	2	0.0928889	0.186539	0.618513	-0.272728	0.458506	1.09734	0.761299	1.58171	0.997864
IL17R	Acidosis	Inverse variance weighted	20	0.0513998	0.103322	0.618855	-0.151111	0.253911	1.05274	0.859752	1.28906	0.997864
IL17R	Hearing loss	Inverse variance weighted (multiplicative random effects)	20	0.0274981	0.0558648	0.62256	-0.0819969	0.136993	1.02788	0.921275	1.14682	0.997864
TYMP	Other disorders of eyelids	Wald ratio	1	0.0208719	0.0425957	0.624134	-0.0626157	0.104359	1.02109	0.939304	1.11	0.939207
IL17R	Ankylosing spondylitis	Inverse variance weighted	20	-0.0695087	0.141941	0.624345	-0.347713	0.208696	0.932852	0.706302	1.23207	0.997864
IL17R	Actinic keratosis	Inverse variance weighted	20	-0.0287554	0.0587602	0.624581	-0.143925	0.0864146	0.971654	0.865952	1.09026	0.997864
IL17R	Cholesteatoma	Inverse variance weighted	20	-0.0561574	0.115319	0.626276	-0.282183	0.169868	0.94539	0.754136	1.18515	0.997864
IL23R	Renal colic	Inverse variance weighted	2	0.117321	0.241262	0.626767	-0.355551	0.590194	1.12448	0.700787	1.80434	0.997864
IL23R	Vascular insufficiency of intestine	Inverse variance weighted	2	0.297226	0.611414	0.626876	-0.901145	1.4956	1.34612	0.406104	4.462	0.997864
IL23R	Obstetrical/birth trauma	Inverse variance weighted	2	0.0493487	0.101657	0.627363	-0.1499	0.248597	1.05059	0.860794	1.28223	0.997864
IL17R	Secondary hypothyroidism	Inverse variance weighted	20	-0.0513741	0.105851	0.627433	-0.258842	0.156094	0.949923	0.771945	1.16894	0.997864
IL23R	Opiates and related narcotics causing adverse effects in therapeutic use	Inverse variance weighted	2	0.115982	0.23938	0.628022	-0.353202	0.585167	1.12298	0.702435	1.79529	0.997864
IL23R	Malignant neoplasm of rectum, rectosigmoid junction, and anus	Inverse variance weighted	2	0.0583013	0.12042	0.62828	-0.177722	0.294325	1.06003	0.837175	1.34222	0.997864
IL17R	Menopausal and postmenopausal disorders	Inverse variance weighted	20	-0.0147395	0.0305146	0.629073	-0.0745481	0.0450691	0.985369	0.928163	1.0461	0.997864
IL17R	Other intestinal obstruction	Inverse variance weighted (multiplicative random effects)	20	-0.036996	0.0766656	0.629406	-0.187261	0.113269	0.96368	0.829228	1.11993	0.997864
IL23R	Chronic pharyngitis and nasopharyngitis	Inverse variance weighted	2	0.0855208	0.177388	0.629728	-0.262161	0.433202	1.08928	0.769387	1.54219	0.997864
IL17R	Anal and rectal conditions	Inverse variance weighted	20	-0.0129902	0.026972	0.630077	-0.0658554	0.039875	0.987094	0.936266	1.04068	0.997864
IL17R	Secondary malignancy of bone	Inverse variance weighted	11	0.04114	0.085444	0.630172	-0.12633	0.20861	1.042	0.881324	1.23196	0.997864
IL17R	Convulsions	Inverse variance weighted	20	-0.0291382	0.0605534	0.630376	-0.147823	0.0895465	0.971282	0.862584	1.09368	0.997864
IL17R	Rheumatoid arthritis and other inflammatory polyarthropathies	Inverse variance weighted	19	-0.0201687	0.0419642	0.630788	-0.102418	0.062081	0.980033	0.902652	1.06405	0.997864
IL17R	Palpitations	Inverse variance weighted	20	0.0223109	0.0466395	0.632387	-0.0691026	0.113724	1.02256	0.933231	1.12044	0.997864
IL17R	Inflammation of eyelids	Inverse variance weighted	20	0.027819	0.0582047	0.632685	-0.0862622	0.1419	1.02821	0.917354	1.15246	0.997864
IL23R	Hallux valgus (Bunion)	Inverse variance weighted	2	-0.0333514	0.0699214	0.633373	-0.170397	0.103695	0.967199	0.84333	1.10926	0.997864
IL23R	Other specified gastritis	Inverse variance weighted	2	0.0325247	0.0682996	0.633928	-0.101343	0.166392	1.03306	0.903623	1.18104	0.997864
IL17R	Disorders of conjunctiva	Inverse variance weighted	20	0.0493188	0.10358	0.633972	-0.153697	0.252335	1.05056	0.857532	1.28703	0.997864
IL17R	Disorders of external ear	Inverse variance weighted	20	-0.0415027	0.0871642	0.633972	-0.212345	0.129339	0.959347	0.808686	1.13808	0.997864
IL17R	Gastritis and duodenitis	Inverse variance weighted	20	0.00850323	0.0178587	0.633975	-0.0264998	0.0435063	1.00854	0.973848	1.04447	0.997864
IL23R	Symptoms of the muscles	Inverse variance weighted	2	0.100796	0.212325	0.634984	-0.315362	0.516953	1.10605	0.729525	1.67691	0.997864
TYMP	Constipation	Wald ratio	1	-0.0151215	0.0319468	0.635975	-0.0777371	0.0474942	0.984992	0.925208	1.04864	0.951888
IL23R	Respiratory failure, insufficiency, arrest	Inverse variance weighted	2	0.0514561	0.108767	0.636151	-0.161726	0.264639	1.0528	0.850674	1.30296	0.997864
IL23R	Other disorders of metabolism	Inverse variance weighted	2	0.0690336	0.146311	0.637049	-0.217736	0.355803	1.07147	0.804338	1.42733	0.997864
IL17R	Other specified benign mammary dysplasias	Inverse variance weighted	20	0.057462	0.122011	0.637671	-0.18168	0.296604	1.05915	0.833868	1.34528	0.997864
IL17R	Respiratory abnormalities	Inverse variance weighted	20	0.0543962	0.115684	0.638203	-0.172345	0.281137	1.0559	0.841689	1.32464	0.997864
IL23R	Fever of unknown origin	Inverse variance weighted	2	-0.0445959	0.0948432	0.638207	-0.230489	0.141297	0.956384	0.794146	1.15177	0.997864
IL17R	Disorders of uterus, NEC	Inverse variance weighted	19	0.0271809	0.0578075	0.638215	-0.0861218	0.140484	1.02755	0.917482	1.15083	0.997864
IL23R	Ascites (non malignant)	Inverse variance weighted	2	0.0939443	0.199944	0.638461	-0.297947	0.485835	1.0985	0.742341	1.62553	0.997864
IL17R	Lymphoid leukemia	Inverse variance weighted	20	0.0555841	0.118369	0.638652	-0.176418	0.287587	1.05716	0.838267	1.33321	0.997864
TYMP	Epilepsy	Wald ratio	1	-0.0489851	0.104359	0.638792	-0.25353	0.155559	0.952195	0.776057	1.16831	0.951888
TYMP	Epiphora	Wald ratio	1	-0.0489851	0.104359	0.638792	-0.25353	0.155559	0.952195	0.776057	1.16831	0.951888
IL23R	Fracture of hand or wrist	Inverse variance weighted	2	0.0449288	0.0958075	0.639106	-0.142854	0.232712	1.04595	0.866881	1.26202	0.997864
TYMP	Macular degeneration (senile) of retina NOS	Wald ratio	1	-0.0319468	0.0681531	0.639248	-0.165527	0.101633	0.968558	0.847447	1.10698	0.951888
TYMP	Paralytic ileus	Wald ratio	1	0.0638935	0.136306	0.639248	-0.203267	0.331054	1.06598	0.816061	1.39243	0.951888
IL23R	Nasal polyps	Inverse variance weighted	2	0.0455098	0.097113	0.639336	-0.144832	0.235851	1.04656	0.865168	1.26599	0.997864
IL17R	Other symptoms involving abdomen and pelvis	Inverse variance weighted	20	-0.0262515	0.0560709	0.639652	-0.13615	0.0836474	0.97409	0.872711	1.08725	0.997864
IL23R	Skin cancer	Inverse variance weighted	2	-0.02324	0.0497273	0.64025	-0.120705	0.0742254	0.977028	0.886295	1.07705	0.997864
IL17R	Leukemia	Inverse variance weighted	20	0.0326654	0.0700934	0.641196	-0.104718	0.170049	1.0332	0.900579	1.18536	0.997864
IL17R	Hypopotassemia	Inverse variance weighted	20	-0.0351097	0.0754527	0.641702	-0.182997	0.112778	0.9655	0.832771	1.11938	0.997864
IL23R	Other diseases of blood and blood-forming organs	Inverse variance weighted	2	0.0593742	0.127813	0.642262	-0.19114	0.309889	1.06117	0.826017	1.36327	0.997864
TYMP	Viral infection	Wald ratio	1	0.0276872	0.059634	0.642443	-0.0891954	0.14457	1.02807	0.914667	1.15554	0.951888
TYMP	Degeneration of intervertebral disc	Wald ratio	1	0.0276872	0.059634	0.642443	-0.0891954	0.14457	1.02807	0.914667	1.15554	0.951888
IL17R	Fracture of patella	Inverse variance weighted	20	-0.0556717	0.119946	0.642547	-0.290765	0.179422	0.94585	0.747691	1.19653	0.997864
IL23R	Right bundle branch block	Inverse variance weighted	2	0.0937856	0.202161	0.642708	-0.30245	0.490021	1.09832	0.739006	1.63235	0.997864
IL23R	Psychogenic and somatoform disorders	Inverse variance weighted	2	0.153661	0.331245	0.642727	-0.495579	0.8029	1.1661	0.609218	2.232	0.997864
IL17R	Postmenopausal atrophic vaginitis	Inverse variance weighted	20	0.0395114	0.0852817	0.643146	-0.127641	0.206663	1.0403	0.88017	1.22957	0.997864
TYMP	Hypertension	Wald ratio	1	-0.00660233	0.0142696	0.643589	-0.0345707	0.021366	0.993419	0.96602	1.0216	0.951888
IL23R	Other symptoms	Inverse variance weighted	2	0.0739053	0.159909	0.643959	-0.239517	0.387327	1.0767	0.787008	1.47304	0.997864
IL17R	Urethral stricture (not specified as infectious)	Inverse variance weighted	20	0.0281333	0.0610673	0.645019	-0.0915586	0.147825	1.02853	0.912508	1.15931	0.997864
IL23R	Arrhythmia (cardiac) NOS	Inverse variance weighted	2	-0.0839499	0.182573	0.645648	-0.441792	0.273892	0.919477	0.642883	1.31507	0.997864
IL17R	Acquired spondylolisthesis	Inverse variance weighted	20	-0.0380871	0.0831704	0.646995	-0.201101	0.124927	0.962629	0.81783	1.13307	0.997864
IL17R	Hypotension	Inverse variance weighted	19	-0.0175705	0.0384175	0.647415	-0.0928688	0.0577278	0.982583	0.911313	1.05943	0.997864
IL23R	Derangement of joint, non-traumatic	Inverse variance weighted	2	-0.046686	0.102278	0.648056	-0.24715	0.153778	0.954387	0.781023	1.16623	0.997864
IL17R	Other disorders of tympanic membrane	Inverse variance weighted	20	-0.0369664	0.0812656	0.649193	-0.196247	0.122314	0.963709	0.821809	1.13011	0.997864
TYMP	Delirium dementia and amnestic and other cognitive disorders	Wald ratio	1	0.0319468	0.0702829	0.649436	-0.105808	0.169701	1.03246	0.899598	1.18495	0.951888
TYMP	Inflammatory bowel disease and other gastroenteritis and colitis	Wald ratio	1	-0.0212978	0.0468553	0.649436	-0.113134	0.0705385	0.978927	0.893031	1.07309	0.951888
TYMP	Hydronephrosis	Wald ratio	1	-0.0319468	0.0702829	0.649436	-0.169701	0.105808	0.968558	0.843917	1.11161	0.951888
IL17R	Malignant neoplasm of rectum, rectosigmoid junction, and anus	Inverse variance weighted	20	0.0285639	0.0629333	0.649919	-0.0947854	0.151913	1.02898	0.909568	1.16406	0.997864
IL23R	Pilonidal cyst	Inverse variance weighted	2	0.10508	0.23175	0.650245	-0.349149	0.55931	1.1108	0.705288	1.74947	0.997864
IL23R	Other and unspecified disc disorder	Inverse variance weighted	2	-0.0381203	0.0841522	0.650554	-0.203059	0.126818	0.962597	0.81623	1.13521	0.997864
TYMP	Spondylosis without myelopathy	Wald ratio	1	-0.020233	0.0447255	0.650995	-0.107895	0.067429	0.97997	0.897722	1.06975	0.951888
IL17R	Breast cancer [female]	Inverse variance weighted (multiplicative random effects)	20	-0.0197278	0.0436146	0.651038	-0.105212	0.0657569	0.980466	0.900133	1.06797	0.997864
IL17R	Abnormal involuntary movements	Inverse variance weighted	20	0.0432609	0.0957352	0.651355	-0.14438	0.230902	1.04421	0.865559	1.25974	0.997864
TYMP	Infection of the eye	Wald ratio	1	-0.059634	0.132047	0.651548	-0.318445	0.199177	0.942109	0.727279	1.2204	0.951888
IL17R	Hypothyroidism NOS	Inverse variance weighted	18	-0.0132777	0.0294551	0.652151	-0.0710097	0.0444544	0.98681	0.931453	1.04546	0.997864
IL17R	Constipation	Inverse variance weighted	20	0.0127329	0.0283183	0.652974	-0.042771	0.0682367	1.01281	0.958131	1.07062	0.997864
IL23R	Diseases of hard tissues of teeth	Inverse variance weighted	2	-0.0458006	0.101905	0.653112	-0.245535	0.153934	0.955232	0.782286	1.16641	0.997864
TYMP	Chronic renal failure [CKD]	Wald ratio	1	-0.0276872	0.0617638	0.653954	-0.148744	0.0933698	0.972693	0.86179	1.09787	0.951888
IL17R	Other disorders of pancreatic internal secretion	Inverse variance weighted	19	0.042119	0.0942201	0.654855	-0.142552	0.22679	1.04302	0.867142	1.25457	0.997864
IL23R	Acute upper respiratory infections of multiple or unspecified sites	Inverse variance weighted	2	-0.127335	0.285604	0.655709	-0.687118	0.432448	0.880438	0.503023	1.54103	0.997864
IL17R	Pruritus and related conditions	Inverse variance weighted (multiplicative random effects)	20	-0.0625786	0.140414	0.655835	-0.337791	0.212634	0.939339	0.713344	1.23693	0.997864
IL23R	Abdominal pain	Inverse variance weighted	2	0.0128196	0.0288669	0.656974	-0.0437595	0.0693988	1.0129	0.957184	1.07186	0.997864
IL23R	Tachycardia NOS	Inverse variance weighted	2	-0.0522961	0.117817	0.657134	-0.283218	0.178626	0.949048	0.753355	1.19557	0.997864
IL17R	Cardiomyopathy	Inverse variance weighted	20	0.0374934	0.084498	0.657246	-0.128123	0.20311	1.03821	0.879745	1.22521	0.997864
IL17R	Secondary malignancy of respiratory organs	Inverse variance weighted	20	0.0284773	0.064321	0.657956	-0.0975919	0.154547	1.02889	0.907019	1.16713	0.997864
IL17R	Unspecified polyarthropathy or polyarthritis	Inverse variance weighted (multiplicative random effects)	20	0.02793	0.0630922	0.657993	-0.0957308	0.151591	1.02832	0.908709	1.16368	0.997864
IL17R	Symptoms affecting skin	Inverse variance weighted	20	-0.0175248	0.0397435	0.65925	-0.095422	0.0603724	0.982628	0.908989	1.06223	0.997864
IL17R	Secondary malignant neoplasm of liver	Inverse variance weighted (multiplicative random effects)	20	-0.0326618	0.074177	0.659704	-0.178049	0.112725	0.967866	0.836902	1.11932	0.997864
IL17R	Ganglion and cyst of synovium, tendon, and bursa	Inverse variance weighted	20	-0.0263689	0.0599291	0.659936	-0.14383	0.0910922	0.973976	0.866035	1.09537	0.997864
TYMP	Abnormal findings on examination of urine	Wald ratio	1	-0.0234276	0.0532446	0.659937	-0.127787	0.0809318	0.976845	0.880041	1.0843	0.951888
TYMP	Degenerative skin conditions and other dermatoses	Wald ratio	1	0.0187421	0.0425957	0.659937	-0.0647455	0.10223	1.01892	0.937306	1.10764	0.951888
IL17R	Diseases of white blood cells	Inverse variance weighted	20	-0.0243246	0.0552878	0.659963	-0.132689	0.0840394	0.975969	0.875738	1.08767	0.997864
IL23R	Adverse drug events and drug allergies	Inverse variance weighted	2	-0.234204	0.532893	0.660303	-1.27867	0.810267	0.791201	0.278406	2.24851	0.997864
IL17R	Ulcerative colitis	Inverse variance weighted	19	-0.0270316	0.0615542	0.660551	-0.147678	0.0936146	0.97333	0.862709	1.09814	0.997864
TYMP	Cervicitis and endocervicitis	Wald ratio	1	-0.0383361	0.0873212	0.660644	-0.209486	0.132813	0.962389	0.811001	1.14204	0.951888
TYMP	Problems associated with amniotic cavity and membranes	Wald ratio	1	-0.0383361	0.0873212	0.660644	-0.209486	0.132813	0.962389	0.811001	1.14204	0.951888
TYMP	Other chronic ischemic heart disease, unspecified	Wald ratio	1	0.0121398	0.0276872	0.661052	-0.0421271	0.0664067	1.01221	0.958748	1.06866	0.951888
IL17R	Rheumatic disease of the heart valves	Inverse variance weighted	20	0.0180862	0.041394	0.662164	-0.0630461	0.0992184	1.01825	0.9389	1.10431	0.997864
IL23R	Pelvic peritoneal adhesions, female (postoperative) (postinfection)	Inverse variance weighted	2	0.0480342	0.110048	0.662484	-0.167659	0.263727	1.04921	0.845642	1.30177	0.997864
TYMP	Agorophobia, social phobia, and panic disorder	Wald ratio	1	-0.0511148	0.117138	0.662573	-0.280706	0.178476	0.95017	0.755251	1.19539	0.951888
IL23R	Other ill-defined and unknown causes of morbidity and mortality	Inverse variance weighted	2	0.0197558	0.0452945	0.662718	-0.0690214	0.108533	1.01995	0.933307	1.11464	0.997864
IL17R	Cardiac and circulatory congenital anomalies	Inverse variance weighted	20	-0.0250501	0.0574958	0.663066	-0.137742	0.0876418	0.975261	0.871324	1.0916	0.997864
IL17R	Disorders of mineral metabolism	Inverse variance weighted	19	0.0293175	0.067311	0.663161	-0.102612	0.161247	1.02975	0.902477	1.17498	0.997864
IL17R	Adverse drug events and drug allergies	Inverse variance weighted	20	-0.0471679	0.108413	0.663506	-0.259656	0.165321	0.953927	0.771316	1.17977	0.997864
IL23R	Viral Enteritis	Inverse variance weighted	2	-0.0814788	0.187743	0.664295	-0.449455	0.286497	0.921752	0.637976	1.33175	0.997864
IL23R	Diseases of sebaceous glands	Inverse variance weighted	2	0.0258133	0.0595388	0.664612	-0.0908828	0.142509	1.02615	0.913125	1.15316	0.997864
TYMP	Bacterial pneumonia	Wald ratio	1	-0.0166123	0.0383361	0.664773	-0.0917511	0.0585265	0.983525	0.912332	1.06027	0.951888
TYMP	Disorders of tooth development	Wald ratio	1	0.0276872	0.0638935	0.664773	-0.0975441	0.152919	1.02807	0.907062	1.16523	0.951888
IL23R	Retinal detachments and defects	Inverse variance weighted	2	0.0420409	0.097113	0.665083	-0.148301	0.232382	1.04294	0.862172	1.2616	0.997864
IL23R	Other dyschromia	Inverse variance weighted	2	0.109486	0.253513	0.665832	-0.387399	0.606372	1.1157	0.67882	1.83377	0.997864
IL23R	Cancer of stomach	Inverse variance weighted	2	-0.100658	0.233071	0.665832	-0.557477	0.356162	0.904242	0.572652	1.42784	0.997864
IL23R	Other headache syndromes	Inverse variance weighted	2	-0.0273718	0.0634247	0.666059	-0.151684	0.0969406	0.972999	0.85926	1.10179	0.997864
IL23R	Uterine/Uterovaginal prolapse	Inverse variance weighted	2	-0.0329464	0.0763817	0.666222	-0.182654	0.116762	0.96759	0.833056	1.12385	0.997864
TYMP	Urinary incontinence	Wald ratio	1	-0.0146955	0.0340766	0.666287	-0.0814856	0.0520945	0.985412	0.921746	1.05348	0.951888
IL23R	Strabismus (not specified as paralytic)	Inverse variance weighted	2	-0.147826	0.342803	0.666304	-0.819721	0.524069	0.862581	0.440555	1.68889	0.997864
IL17R	Syncope and collapse	Inverse variance weighted	20	0.0161827	0.0375808	0.666752	-0.0574758	0.0898411	1.01631	0.944145	1.094	0.997864
TYMP	stress incontinence, female	Wald ratio	1	-0.0183161	0.0425957	0.667196	-0.101804	0.0651714	0.981851	0.903207	1.06734	0.951888
IL17R	Neoplasm of uncertain behavior	Inverse variance weighted	20	0.0390823	0.0909911	0.667547	-0.13926	0.217425	1.03986	0.870002	1.24287	0.997864
TYMP	Other forms of chronic heart disease	Wald ratio	1	0.0319468	0.0745425	0.668235	-0.114156	0.17805	1.03246	0.892118	1.19489	0.951888
TYMP	Cardiomyopathy	Wald ratio	1	-0.0383361	0.089451	0.668235	-0.21366	0.136988	0.962389	0.807623	1.14681	0.951888
TYMP	Fracture of neck of femur	Wald ratio	1	0.0319468	0.0745425	0.668235	-0.114156	0.17805	1.03246	0.892118	1.19489	0.951888
IL17R	Anxiety disorder	Inverse variance weighted (multiplicative random effects)	20	0.0204807	0.0478651	0.668735	-0.0733348	0.114296	1.02069	0.92929	1.12108	0.997864
IL23R	Bronchiectasis	Inverse variance weighted	2	-0.0548187	0.128189	0.668914	-0.30607	0.196432	0.946657	0.736335	1.21705	0.997864
IL23R	Cancer of larynx, pharynx, nasal cavities	Inverse variance weighted	2	0.0923929	0.216156	0.669062	-0.331273	0.516059	1.0968	0.718009	1.67541	0.997864
IL17R	Carcinoma in situ of skin	Inverse variance weighted	20	0.0469158	0.110444	0.670987	-0.169554	0.263386	1.04803	0.844041	1.30133	0.997864
IL17R	Other deficiency anemia	Inverse variance weighted (multiplicative random effects)	20	0.0483091	0.114091	0.671983	-0.175308	0.271927	1.0495	0.839198	1.31249	0.997864
TYMP	Intestinal obstruction without mention of hernia	Wald ratio	1	0.0206589	0.0489851	0.673215	-0.0753518	0.11667	1.02087	0.927417	1.12375	0.951888
IL23R	Enthesopathy	Inverse variance weighted	2	0.0346308	0.0821366	0.673299	-0.126357	0.195619	1.03524	0.8813	1.21606	0.997864
TYMP	Hemiplegia	Wald ratio	1	-0.0340766	0.0809318	0.673717	-0.192703	0.12455	0.966498	0.824727	1.13264	0.951888
TYMP	Other disorders of liver	Wald ratio	1	-0.0170383	0.0404659	0.673717	-0.0963515	0.0622749	0.983106	0.908145	1.06425	0.951888
IL17R	Delirium dementia and amnestic and other cognitive disorders	Inverse variance weighted	20	-0.0320724	0.0763684	0.674508	-0.181755	0.11761	0.968436	0.833806	1.12481	0.997864
IL23R	Sebaceous cyst	Inverse variance weighted	2	0.0250041	0.0595388	0.674513	-0.0916921	0.1417	1.02532	0.912386	1.15223	0.997864
IL23R	Acute renal failure	Inverse variance weighted	2	0.0706747	0.168312	0.674556	-0.259216	0.400566	1.07323	0.771656	1.49267	0.997864
IL17R	Symptoms and disorders of the joints	Inverse variance weighted	20	-0.0208717	0.0498399	0.675381	-0.118558	0.0768146	0.979345	0.8882	1.07984	0.997864
IL23R	Carcinoma in situ of skin	Inverse variance weighted	2	-0.0893269	0.213649	0.675873	-0.508078	0.329425	0.914547	0.601651	1.39017	0.997864
IL17R	Colon cancer	Inverse variance weighted	20	-0.0273372	0.0654824	0.676331	-0.155683	0.101008	0.973033	0.855831	1.10629	0.997864
TYMP	Heart failure NOS	Wald ratio	1	-0.0204459	0.0489851	0.676392	-0.116457	0.0755648	0.979762	0.890069	1.07849	0.951888
IL17R	Celiac disease	Inverse variance weighted	18	0.0288775	0.0692666	0.676748	-0.106885	0.16464	1.0293	0.898629	1.17897	0.997864
IL23R	Rupture of synovium	Inverse variance weighted	2	-0.103542	0.248361	0.676752	-0.59033	0.383247	0.901638	0.554144	1.46704	0.997864
IL17R	Osteoarthrosis, generalized	Inverse variance weighted	20	0.0484779	0.116413	0.677095	-0.179692	0.276648	1.04967	0.835528	1.3187	0.997864
TYMP	Poisoning by anticonvulsants and anti-Parkinsonism drugs	Wald ratio	1	-0.0575042	0.138436	0.67786	-0.328839	0.21383	0.944118	0.719759	1.23841	0.951888
IL23R	Noninflammatory disorders of vulva and perineum	Inverse variance weighted	2	0.0622308	0.150196	0.678631	-0.232152	0.356614	1.06421	0.792825	1.42848	0.997864
IL17R	Other cerebral degenerations	Inverse variance weighted	20	-0.0354833	0.0857009	0.678848	-0.203457	0.13249	0.965139	0.815905	1.14167	0.997864
IL23R	Poisoning by analgesics, antipyretics, and antirheumatics	Inverse variance weighted	2	0.0697999	0.168594	0.678866	-0.260645	0.400244	1.07229	0.770555	1.49219	0.997864
TYMP	Actinic keratosis	Wald ratio	1	-0.0255574	0.0617638	0.679026	-0.146614	0.0954996	0.974766	0.863627	1.10021	0.951888
IL17R	Fracture of neck of femur	Inverse variance weighted	20	0.0279272	0.0675634	0.679351	-0.104497	0.160351	1.02832	0.900778	1.17392	0.997864
IL23R	Thyrotoxicosis with or without goiter	Inverse variance weighted	2	0.063984	0.154892	0.679541	-0.239603	0.367571	1.06608	0.78694	1.44422	0.997864
IL23R	Osteoarthrosis, generalized	Inverse variance weighted	2	-0.0951243	0.230383	0.679683	-0.546676	0.356427	0.90926	0.578871	1.42822	0.997864
IL17R	Ischemic Heart Disease	Inverse variance weighted (multiplicative random effects)	20	-0.0133519	0.0323748	0.680035	-0.0768065	0.0501027	0.986737	0.926069	1.05138	0.997864
TYMP	Hammer toe (acquired)	Wald ratio	1	-0.029817	0.0724127	0.680512	-0.171746	0.112112	0.970623	0.842193	1.11864	0.951888
IL17R	Poisoning by anticonvulsants and anti-Parkinsonism drugs	Inverse variance weighted	20	-0.051893	0.126512	0.681672	-0.299857	0.196071	0.94943	0.740924	1.21661	0.997864
IL17R	Other local infections of skin and subcutaneous tissue	Inverse variance weighted	20	-0.0173165	0.0422237	0.681724	-0.100075	0.065442	0.982833	0.90477	1.06763	0.997864
TYMP	Curvature of spine	Wald ratio	1	0.0383361	0.0937105	0.682473	-0.145337	0.222009	1.03908	0.864731	1.24858	0.951888
IL17R	Phlebitis and thrombophlebitis	Inverse variance weighted	17	0.0193751	0.0474642	0.683123	-0.0736547	0.112405	1.01956	0.928992	1.11897	0.997864
TYMP	Irregular menstrual cycle/bleeding	Wald ratio	1	-0.0112879	0.0276872	0.6835	-0.0655548	0.0429791	0.988776	0.936548	1.04392	0.951888
TYMP	Colon cancer	Wald ratio	1	0.0234276	0.0575042	0.683709	-0.0892806	0.136136	1.0237	0.914589	1.14584	0.951888
IL23R	Diplopia and disorders of binocular vision	Inverse variance weighted	2	-0.108121	0.265495	0.683829	-0.628492	0.41225	0.897519	0.533396	1.51021	0.997864
IL23R	Poisoning by antibiotics	Inverse variance weighted	2	-0.0173982	0.0427297	0.683884	-0.101148	0.0663521	0.982752	0.903799	1.0686	0.997864
IL17R	Non-Hodgkins lymphoma	Inverse variance weighted	20	-0.0315002	0.0773876	0.683975	-0.18318	0.120179	0.968991	0.832618	1.1277	0.997864
IL23R	Carditis	Inverse variance weighted	2	0.0500118	0.123002	0.684307	-0.191072	0.291096	1.05128	0.826073	1.33789	0.997864
IL17R	Bacterial infection NOS	Inverse variance weighted	20	-0.0114109	0.0280905	0.684581	-0.0664682	0.0436464	0.988654	0.935693	1.04461	0.997864
IL17R	Labyrinthitis	Inverse variance weighted	20	-0.043096	0.106198	0.684884	-0.251245	0.165053	0.957819	0.777832	1.17946	0.997864
IL17R	Functional digestive disorders	Inverse variance weighted (multiplicative random effects)	20	-0.0133563	0.0329257	0.685	-0.0778907	0.051178	0.986732	0.925066	1.05251	0.997864
IL23R	Gram negative septicemia	Inverse variance weighted	2	0.107902	0.266349	0.685393	-0.414143	0.629947	1.11394	0.660907	1.87751	0.997864
TYMP	Irritable Bowel Syndrome	Wald ratio	1	-0.0172513	0.0425957	0.685478	-0.100739	0.0662363	0.982897	0.904169	1.06848	0.951888
IL17R	Abnormal findings examination of lungs	Inverse variance weighted	20	0.02303	0.0569933	0.686152	-0.0886768	0.134737	1.0233	0.915141	1.14424	0.997864
IL17R	Arterial embolism and thrombosis	Inverse variance weighted (multiplicative random effects)	20	-0.0494021	0.122385	0.686461	-0.289276	0.190472	0.951798	0.748805	1.20982	0.997864
IL17R	Inflammation of the eye	Inverse variance weighted	20	0.020462	0.0508489	0.687383	-0.0792018	0.120126	1.02067	0.923853	1.12764	0.997864
IL17R	Musculoskeletal symptoms referable to limbs	Inverse variance weighted (multiplicative random effects)	20	0.0207561	0.0515821	0.687398	-0.0803449	0.121857	1.02097	0.922798	1.12959	0.997864
IL17R	Cardiac pacemaker in situ	Inverse variance weighted	20	0.0275473	0.068507	0.687603	-0.106726	0.161821	1.02793	0.898772	1.17565	0.997864
IL23R	Gastric ulcer	Inverse variance weighted	2	0.0661627	0.164862	0.688183	-0.256966	0.389292	1.0684	0.773394	1.47594	0.997864
IL17R	Benign neoplasm of unspecified sites	Inverse variance weighted	20	0.0233116	0.0581517	0.688511	-0.0906657	0.137289	1.02359	0.913323	1.14716	0.997864
TYMP	Bacterial infection NOS	Wald ratio	1	-0.0110749	0.0276872	0.689157	-0.0653418	0.043192	0.988986	0.936747	1.04414	0.951888
TYMP	Acquired absence of breast	Wald ratio	1	0.0255574	0.0638935	0.689157	-0.0996739	0.150789	1.02589	0.905133	1.16275	0.951888
TYMP	Cardiac pacemaker/device in situ	Wald ratio	1	0.0255574	0.0638935	0.689157	-0.0996739	0.150789	1.02589	0.905133	1.16275	0.951888
TYMP	Abnormal findings examination of lungs	Wald ratio	1	-0.0255574	0.0638935	0.689157	-0.150789	0.0996739	0.974766	0.860029	1.10481	0.951888
TYMP	Noninflammatory disorders of vulva and perineum	Wald ratio	1	-0.0340766	0.0851914	0.689157	-0.201052	0.132899	0.966498	0.81787	1.14213	0.951888
TYMP	Postmenopausal bleeding	Wald ratio	1	-0.0136306	0.0340766	0.689157	-0.0804207	0.0531594	0.986462	0.922728	1.0546	0.951888
IL17R	Other disorders of peritoneum	Inverse variance weighted (multiplicative random effects)	20	-0.0259233	0.0648424	0.689311	-0.153015	0.101168	0.97441	0.858117	1.10646	0.997864
IL23R	Ventral hernia	Inverse variance weighted	2	0.060134	0.150471	0.689422	-0.234788	0.355056	1.06198	0.790738	1.42626	0.997864
IL23R	Essential hypertension	Inverse variance weighted	2	0.00996564	0.0251174	0.691543	-0.0392645	0.0591958	1.01002	0.961496	1.06098	0.997864
IL23R	Intestinal malabsorption (non-celiac)	Inverse variance weighted	2	-0.04759	0.12042	0.692695	-0.283614	0.188433	0.953525	0.753058	1.20736	0.997864
IL23R	Celiac disease	Inverse variance weighted	2	-0.0506543	0.128189	0.69273	-0.301905	0.200597	0.950607	0.739408	1.22213	0.997864
TYMP	Senile cataract	Wald ratio	1	-0.0142696	0.0362063	0.693494	-0.085234	0.0566949	0.985832	0.918297	1.05833	0.951888
IL17R	Streptococcus infection	Inverse variance weighted	20	-0.0276294	0.0701139	0.693533	-0.165053	0.109794	0.972749	0.847849	1.11605	0.997864
TYMP	Chronic ulcer of skin	Wald ratio	1	-0.0276872	0.0702829	0.693626	-0.165442	0.110067	0.972693	0.847519	1.11635	0.951888
TYMP	Other derangement of joint	Wald ratio	1	0.0276872	0.0702829	0.693626	-0.110067	0.165442	1.02807	0.895774	1.17991	0.951888
TYMP	Vascular insufficiency of intestine	Wald ratio	1	-0.0511148	0.129917	0.693993	-0.305752	0.203522	0.95017	0.736569	1.22571	0.951888
IL23R	Cellulitis and abscess of leg, except foot	Inverse variance weighted	2	0.0288988	0.0738059	0.69539	-0.115761	0.173558	1.02932	0.890688	1.18953	0.997864
TYMP	Glomerulonephritis	Wald ratio	1	-0.0383361	0.0979701	0.695572	-0.230358	0.153685	0.962389	0.79425	1.16612	0.951888
IL17R	Megaloblastic anemia	Inverse variance weighted (multiplicative random effects)	20	0.0470474	0.120558	0.696353	-0.189246	0.28334	1.04817	0.827583	1.32756	0.997864
IL23R	Malignant neoplasm of testis	Inverse variance weighted	2	-0.0727314	0.186525	0.69659	-0.438321	0.292858	0.929851	0.645119	1.34025	0.997864
IL23R	Hypertrophy of breast (Gynecomastia)	Inverse variance weighted	2	0.0831963	0.213928	0.697351	-0.336102	0.502494	1.08676	0.71455	1.65284	0.997864
IL17R	Chronic sinusitis	Inverse variance weighted	20	-0.0263893	0.0678845	0.69747	-0.159443	0.106664	0.973956	0.852619	1.11256	0.997864
TYMP	Strabismus (not specified as paralytic)	Wald ratio	1	-0.0404659	0.104359	0.698197	-0.24501	0.164079	0.960342	0.782696	1.17831	0.951888
IL23R	Cerebral ischemia	Inverse variance weighted	2	-0.0395977	0.102278	0.698639	-0.240062	0.160866	0.961176	0.786579	1.17453	0.997864
IL17R	Postoperative infection	Inverse variance weighted	20	0.0175335	0.0454313	0.699546	-0.0715119	0.106579	1.01769	0.930985	1.11247	0.997864
IL23R	Periodontitis (acute or chronic)	Inverse variance weighted	2	0.060804	0.157965	0.700296	-0.248807	0.370415	1.06269	0.77973	1.44834	0.997864
TYMP	Intracranial hemorrhage (injury)	Wald ratio	1	0.0532446	0.138436	0.700522	-0.21809	0.324579	1.05469	0.804053	1.38345	0.951888
IL23R	Other disorders of peritoneum	Inverse variance weighted	2	0.037336	0.097113	0.700638	-0.153006	0.227678	1.03804	0.858125	1.25568	0.997864
TYMP	Pneumococcal pneumonia	Wald ratio	1	-0.0155474	0.0404659	0.700822	-0.0948606	0.0637658	0.984573	0.9095	1.06584	0.951888
IL17R	Degenerative disease of the spinal cord	Inverse variance weighted	20	-0.0259532	0.0675672	0.700897	-0.158385	0.106478	0.974381	0.853521	1.11235	0.997864
IL17R	Mucous polyp of cervix	Inverse variance weighted	20	0.023479	0.0612922	0.701671	-0.0966538	0.143612	1.02376	0.90787	1.15444	0.997864
IL17R	Tinnitus	Inverse variance weighted	20	-0.0479368	0.125414	0.702291	-0.293748	0.197874	0.953194	0.745465	1.21881	0.997864
IL23R	Postmenopausal bleeding	Inverse variance weighted	2	0.0252719	0.0662464	0.702845	-0.104571	0.155115	1.02559	0.900711	1.16779	0.997864
IL17R	Hypoglycemia	Inverse variance weighted	19	0.0359924	0.0943952	0.702984	-0.149022	0.221007	1.03665	0.86155	1.24733	0.997864
IL23R	Secondary malignancy of brain/spine	Inverse variance weighted	2	0.116215	0.306211	0.704298	-0.483959	0.716389	1.12324	0.616338	2.04703	0.997864
TYMP	Cancer within the respiratory system	Wald ratio	1	0.0234276	0.0617638	0.704457	-0.0976293	0.144485	1.0237	0.906985	1.15544	0.951888
IL23R	Purpura and other hemorrhagic conditions	Inverse variance weighted	2	0.0653279	0.17232	0.704608	-0.272419	0.403075	1.06751	0.761535	1.49642	0.997864
IL23R	Other diseases of lung	Inverse variance weighted	2	-0.0908523	0.240299	0.705371	-0.561839	0.380134	0.913153	0.57016	1.46248	0.997864
TYMP	Pilonidal cyst	Wald ratio	1	-0.0489851	0.129917	0.706137	-0.303622	0.205652	0.952195	0.73814	1.22833	0.951888
TYMP	Other intestinal obstruction	Wald ratio	1	0.02002	0.0532446	0.706917	-0.0843395	0.124379	1.02022	0.919119	1.13245	0.951888
IL17R	Dementias	Inverse variance weighted	20	-0.0346976	0.0923391	0.707093	-0.215682	0.146287	0.965897	0.805991	1.15753	0.997864
IL17R	Cardiac dysrhythmias	Inverse variance weighted (multiplicative random effects)	20	-0.0105227	0.0280738	0.707793	-0.0655473	0.044502	0.989532	0.936555	1.04551	0.997864
IL17R	Ulcer of esophagus	Inverse variance weighted (multiplicative random effects)	20	0.0198185	0.052999	0.708448	-0.0840596	0.123697	1.02002	0.919376	1.13167	0.997864
IL17R	Derangement of joint, non-traumatic	Inverse variance weighted	20	0.0222214	0.0595864	0.709202	-0.094568	0.139011	1.02247	0.909766	1.14914	0.997864
IL23R	Glomerulonephritis	Inverse variance weighted	2	0.0637207	0.170919	0.709288	-0.27128	0.398722	1.06579	0.762403	1.48992	0.997864
TYMP	Superficial injury without mention of infection	Wald ratio	1	0.0174642	0.0468553	0.709351	-0.0743721	0.109301	1.01762	0.928326	1.1155	0.951888
IL23R	Dental caries	Inverse variance weighted	2	-0.0385175	0.103501	0.709785	-0.24138	0.164345	0.962215	0.785543	1.17862	0.997864
TYMP	Inflammation of the eye	Wald ratio	1	-0.0204459	0.0553744	0.711956	-0.12898	0.0880879	0.979762	0.878992	1.09208	0.951888
IL17R	Fracture of hand or wrist	Inverse variance weighted	20	-0.0182087	0.049389	0.712367	-0.115011	0.0785938	0.981956	0.891356	1.08176	0.997864
IL17R	Circulatory disease NEC	Inverse variance weighted	17	-0.00935741	0.0253871	0.712434	-0.0591161	0.0404012	0.990686	0.942597	1.04123	0.997864
IL23R	Vertiginous syndromes and other disorders of vestibular system	Inverse variance weighted	2	-0.0262401	0.071196	0.712455	-0.165784	0.113304	0.974101	0.847229	1.11997	0.997864
IL23R	Cardiac and circulatory congenital anomalies	Inverse variance weighted	2	-0.0385602	0.104882	0.713132	-0.244129	0.167009	0.962174	0.783387	1.18176	0.997864
IL23R	Electrolyte imbalance	Inverse variance weighted	2	0.0318871	0.0867373	0.71315	-0.138118	0.201892	1.0324	0.870996	1.22372	0.997864
IL23R	Cellulitis and abscess of trunk	Inverse variance weighted	2	-0.0845648	0.230383	0.713573	-0.536116	0.366987	0.918912	0.585016	1.44338	0.997864
TYMP	Fracture of lower limb	Wald ratio	1	0.0140566	0.0383361	0.713868	-0.0610822	0.0891954	1.01416	0.940746	1.09329	0.951888
IL23R	Hyperhidrosis	Inverse variance weighted	2	-0.156252	0.427261	0.714584	-0.993684	0.68118	0.855343	0.37021	1.97621	0.997864
TYMP	Secondary malignancy of lymph nodes	Wald ratio	1	0.0155474	0.0425957	0.715111	-0.0679401	0.099035	1.01567	0.934316	1.1041	0.951888
TYMP	Osteoporosis NOS	Wald ratio	1	0.0155474	0.0425957	0.715111	-0.0679401	0.099035	1.01567	0.934316	1.1041	0.951888
TYMP	Endometriosis	Wald ratio	1	-0.0185291	0.0511148	0.716978	-0.118714	0.081656	0.981641	0.888062	1.08508	0.951888
IL23R	Pain and other symptoms associated with female genital organs	Inverse variance weighted	2	0.0398076	0.10987	0.717115	-0.175537	0.255152	1.04061	0.839006	1.29066	0.997864
IL17R	Retinal detachment with retinal defect	Inverse variance weighted	20	-0.0325827	0.0899311	0.717123	-0.208848	0.143682	0.967942	0.811519	1.15452	0.997864
TYMP	Other inflammatory spondylopathies	Wald ratio	1	-0.0276872	0.0766723	0.718016	-0.177965	0.12259	0.972693	0.836972	1.13042	0.951888
TYMP	Pneumonitis due to inhalation of food or vomitus	Wald ratio	1	0.0468553	0.129917	0.718357	-0.207782	0.301492	1.04797	0.812384	1.35187	0.951888
IL23R	Postinflammatory pulmonary fibrosis	Inverse variance weighted	2	0.0701207	0.195282	0.71954	-0.312633	0.452874	1.07264	0.731519	1.57283	0.997864
TYMP	Renal failure NOS	Wald ratio	1	-0.029817	0.0830616	0.719614	-0.192618	0.132984	0.970623	0.824797	1.14223	0.951888
TYMP	Spondylosis and allied disorders	Wald ratio	1	-0.0129917	0.0362063	0.719727	-0.0839561	0.0579727	0.987092	0.919472	1.05969	0.951888
IL17R	Other disorders of bladder	Inverse variance weighted (multiplicative random effects)	20	0.013935	0.0389946	0.720824	-0.0624945	0.0903645	1.01403	0.939418	1.09457	0.997864
IL23R	Erythematous conditions	Inverse variance weighted	2	-0.0747881	0.210171	0.721958	-0.486724	0.337147	0.92794	0.614637	1.40095	0.997864
IL23R	Other forms of chronic heart disease	Inverse variance weighted	2	-0.113632	0.319424	0.722034	-0.739703	0.512438	0.892586	0.477256	1.66936	0.997864
IL17R	Hypertension complicating pregnancy, childbirth, and the puerperium	Inverse variance weighted	20	0.0334343	0.0940817	0.722309	-0.150966	0.217835	1.034	0.859877	1.24338	0.997864
IL17R	Calculus of ureter	Inverse variance weighted	20	0.0208723	0.0587506	0.722387	-0.0942788	0.136023	1.02109	0.910029	1.14571	0.997864
TYMP	Cardiac pacemaker in situ	Wald ratio	1	0.0234276	0.0660233	0.72271	-0.105978	0.152833	1.0237	0.899444	1.16513	0.951888
IL17R	Pneumonitis due to inhalation of food or vomitus	Inverse variance weighted	20	0.0417226	0.117673	0.722917	-0.188917	0.272362	1.04261	0.827855	1.31306	0.997864
TYMP	Palpitations	Wald ratio	1	0.0181032	0.0511148	0.723214	-0.0820819	0.118288	1.01827	0.921197	1.12557	0.951888
TYMP	Other diseases of respiratory system, not elsewhere classified	Wald ratio	1	0.0112879	0.0319468	0.723839	-0.0513278	0.0739035	1.01135	0.949967	1.0767	0.951888
IL17R	Hypertensive chronic kidney disease	Inverse variance weighted	20	-0.0292626	0.0829232	0.724173	-0.191792	0.133267	0.971161	0.825479	1.14255	0.997864
IL23R	Femoral hernia	Inverse variance weighted	2	-0.185201	0.525791	0.724663	-1.21575	0.845349	0.830937	0.296487	2.32879	0.997864
IL17R	Postmenopausal bleeding	Inverse variance weighted	20	-0.0108578	0.0308533	0.7249	-0.0713303	0.0496147	0.989201	0.931154	1.05087	0.997864
IL23R	Torus fracture	Inverse variance weighted	2	-0.0476551	0.135958	0.725954	-0.314133	0.218823	0.953463	0.730422	1.24461	0.997864
TYMP	Hematuria	Wald ratio	1	-0.0089451	0.0255574	0.726339	-0.0590376	0.0411474	0.991095	0.942671	1.04201	0.951888
TYMP	Diseases of sebaceous glands	Wald ratio	1	0.0119268	0.0340766	0.726339	-0.0548633	0.0787168	1.012	0.946615	1.0819	0.951888
TYMP	Primary/intrinsic cardiomyopathies	Wald ratio	1	-0.0319468	0.0915807	0.727212	-0.211445	0.147551	0.968558	0.809414	1.15899	0.951888
IL17R	Duodenitis	Inverse variance weighted	20	0.0132979	0.0383483	0.728767	-0.0618648	0.0884606	1.01339	0.94001	1.09249	0.997864
IL23R	Neoplasm of uncertain behavior	Inverse variance weighted	2	0.0865481	0.249591	0.728772	-0.40265	0.575747	1.0904	0.668546	1.77846	0.997864
TYMP	Hypothyroidism	Wald ratio	1	-0.00958403	0.0276872	0.729227	-0.0638509	0.0446829	0.990462	0.938145	1.0457	0.951888
TYMP	Spinal stenosis	Wald ratio	1	-0.0176772	0.0511148	0.729468	-0.117862	0.0825079	0.982478	0.888818	1.08601	0.951888
TYMP	Urinary calculus	Wald ratio	1	0.0132047	0.0383361	0.730512	-0.0619341	0.0883435	1.01329	0.939945	1.09236	0.951888
TYMP	Other disorders of intestine	Wald ratio	1	-0.0168253	0.0489851	0.731239	-0.112836	0.0791854	0.983315	0.893297	1.0824	0.951888
TYMP	Calculus of kidney	Wald ratio	1	0.0189551	0.0553744	0.732119	-0.0895787	0.127489	1.01914	0.914316	1.13597	0.951888
IL23R	Other disorders of biliary tract	Inverse variance weighted	2	-0.0584462	0.170919	0.732387	-0.393447	0.276555	0.943229	0.674727	1.31858	0.997864
TYMP	Other disorders of arteries and arterioles	Wald ratio	1	0.029817	0.0873212	0.732755	-0.141333	0.200966	1.03027	0.868201	1.22258	0.951888
IL17R	Cellulitis and abscess of trunk	Inverse variance weighted	20	0.0434796	0.12748	0.733052	-0.206382	0.293341	1.04444	0.813522	1.3409	0.997864
IL17R	Femoral hernia	Inverse variance weighted	20	0.0379507	0.111331	0.733193	-0.180259	0.25616	1.03868	0.835054	1.29196	0.997864
IL23R	Aphasia/speech disturbance	Inverse variance weighted	2	0.109097	0.320582	0.733624	-0.519245	0.737438	1.11527	0.59497	2.09057	0.997864
IL23R	Myocardial infarction	Inverse variance weighted	2	-0.0482759	0.141961	0.733807	-0.326519	0.229967	0.952871	0.721431	1.25856	0.997864
TYMP	Symptoms concerning nutrition, metabolism, and development	Wald ratio	1	-0.0144825	0.0425957	0.733857	-0.0979701	0.069005	0.985622	0.906676	1.07144	0.951888
IL23R	Bacterial enteritis	Inverse variance weighted	2	0.0356509	0.104882	0.733921	-0.169918	0.24122	1.03629	0.843734	1.2728	0.997864
IL23R	Extrapyramidal disease and abnormal movement disorders	Inverse variance weighted	2	-0.0628867	0.185158	0.734129	-0.425796	0.300023	0.93905	0.65325	1.34989	0.997864
TYMP	Frequency of urination and polyuria	Wald ratio	1	-0.0166123	0.0489851	0.734511	-0.112623	0.0793984	0.983525	0.893487	1.08264	0.951888
IL23R	Appendicitis	Inverse variance weighted	2	-0.0327897	0.097113	0.735631	-0.223131	0.157552	0.967742	0.80001	1.17064	0.997864
IL23R	Injuries to the nervous system	Inverse variance weighted	2	0.0619002	0.184681	0.737495	-0.300075	0.423875	1.06386	0.740763	1.52787	0.997864
IL17R	Missed abortion/Hydatidiform mole	Inverse variance weighted	20	0.0338808	0.101218	0.737827	-0.164506	0.232267	1.03446	0.848313	1.26146	0.997864
IL23R	Hammer toe (acquired)	Inverse variance weighted	2	-0.0469982	0.140683	0.738326	-0.322738	0.228741	0.954089	0.724164	1.25702	0.997864
TYMP	Pernicious anemia	Wald ratio	1	0.0383361	0.115008	0.738883	-0.18708	0.263753	1.03908	0.829377	1.30181	0.951888
TYMP	Calculus of ureter	Wald ratio	1	-0.0212978	0.0638935	0.738883	-0.146529	0.103933	0.978927	0.863701	1.10953	0.951888
IL17R	Contusion	Inverse variance weighted	20	0.0293199	0.08803	0.739084	-0.143219	0.201859	1.02975	0.866564	1.22368	0.997864
IL17R	Abnormal movement	Inverse variance weighted	20	-0.022231	0.0667901	0.739249	-0.15314	0.108678	0.978014	0.85801	1.1148	0.997864
IL23R	Symptoms involving nervous and musculoskeletal systems	Inverse variance weighted	2	0.0515684	0.155612	0.740349	-0.253431	0.356568	1.05292	0.776133	1.42842	0.997864
TYMP	Complication of internal orthopedic device	Wald ratio	1	-0.0183161	0.0553744	0.740819	-0.12685	0.0902177	0.981851	0.880866	1.09441	0.951888
IL23R	Gingival and periodontal diseases	Inverse variance weighted	2	0.0560817	0.169759	0.741128	-0.276646	0.38881	1.05768	0.758323	1.47522	0.997864
TYMP	Essential hypertension	Wald ratio	1	-0.00468553	0.0142696	0.742641	-0.0326539	0.0232828	0.995325	0.967874	1.02356	0.951888
TYMP	Femoral hernia	Wald ratio	1	-0.0404659	0.123528	0.743225	-0.28258	0.201648	0.960342	0.753836	1.22342	0.951888
IL17R	Other disorders of liver	Inverse variance weighted (multiplicative random effects)	20	0.0157712	0.0483109	0.744083	-0.0789182	0.110461	1.0159	0.924115	1.11679	0.997864
TYMP	Gastritis and duodenitis	Wald ratio	1	-0.00638935	0.019594	0.744359	-0.0447936	0.0320149	0.993631	0.956195	1.03253	0.951888
IL17R	Strabismus and other disorders of binocular eye movements	Inverse variance weighted	20	0.0244846	0.0754355	0.745502	-0.123369	0.172338	1.02479	0.883937	1.18808	0.997864
IL23R	Other disorders of intestine	Inverse variance weighted	2	0.0821639	0.253496	0.745845	-0.414689	0.579016	1.08563	0.660546	1.78428	0.997864
TYMP	Other abnormality of urination	Wald ratio	1	0.0234276	0.0724127	0.746294	-0.118501	0.165356	1.0237	0.888251	1.17981	0.951888
IL17R	Delirium due to conditions classified elsewhere	Inverse variance weighted	20	-0.0373461	0.115455	0.74634	-0.263638	0.188946	0.963343	0.768252	1.20798	0.997864
TYMP	Disturbances in tooth eruption	Wald ratio	1	0.0206589	0.0638935	0.746443	-0.104572	0.14589	1.02087	0.90071	1.15707	0.951888
IL17R	Disorders of calcium/phosphorus metabolism	Inverse variance weighted	20	0.0300068	0.0930158	0.746999	-0.152304	0.212318	1.03046	0.858727	1.23654	0.997864
TYMP	Fracture of ankle and foot	Wald ratio	1	0.0212978	0.0660233	0.747013	-0.108108	0.150704	1.02153	0.897531	1.16265	0.951888
TYMP	Stiffness of joint	Wald ratio	1	-0.0404659	0.125657	0.747427	-0.286754	0.205822	0.960342	0.750696	1.22854	0.951888
IL17R	Esophagitis, GERD and related diseases	Inverse variance weighted	20	0.00553324	0.0171917	0.747562	-0.0281625	0.039229	1.00555	0.97223	1.04001	0.997864
IL17R	Fracture of vertebral column without mention of spinal cord injury	Inverse variance weighted	20	-0.0249198	0.0775094	0.747827	-0.176838	0.126999	0.975388	0.837915	1.13542	0.997864
IL17R	Intestinal malabsorption (non-celiac)	Inverse variance weighted	18	0.0222024	0.0691689	0.748219	-0.113369	0.157773	1.02245	0.892821	1.1709	0.997864
IL23R	Spondylosis without myelopathy	Inverse variance weighted	2	-0.0248662	0.0776904	0.748917	-0.177139	0.127407	0.97544	0.837663	1.13588	0.997864
TYMP	Ventral hernia	Wald ratio	1	0.0170383	0.0532446	0.748968	-0.0873212	0.121398	1.01718	0.916383	1.12907	0.951888
TYMP	Menopausal and postmenopausal disorders	Wald ratio	1	-0.010223	0.0319468	0.748968	-0.0728386	0.0523927	0.989829	0.929751	1.05379	0.951888
IL23R	Symptoms involving skin and other integumentary tissue	Inverse variance weighted	2	0.0460914	0.144359	0.749512	-0.236853	0.329036	1.04717	0.789107	1.38963	0.997864
TYMP	Staphylococcus infections	Wald ratio	1	-0.0176772	0.0553744	0.749552	-0.126211	0.0908566	0.982478	0.881429	1.09511	0.951888
IL17R	Ulcerative colitis (chronic)	Inverse variance weighted	20	-0.0392882	0.123192	0.749789	-0.280745	0.202169	0.961474	0.755221	1.22405	0.997864
IL23R	Vitamin deficiency	Inverse variance weighted	2	0.0506464	0.159265	0.750485	-0.261514	0.362807	1.05195	0.769885	1.43736	0.997864
IL17R	Chemotherapy	Inverse variance weighted	20	0.00652237	0.0205439	0.750876	-0.0337437	0.0467885	1.00654	0.966819	1.0479	0.997864
IL17R	Aseptic necrosis of bone	Inverse variance weighted	20	-0.0388292	0.122678	0.751613	-0.279278	0.20162	0.961915	0.75633	1.22338	0.997864
IL17R	Abnormal heart sounds	Inverse variance weighted	20	0.0278942	0.0882418	0.751918	-0.14506	0.200848	1.02829	0.864971	1.22244	0.997864
TYMP	Hypertensive chronic kidney disease	Wald ratio	1	-0.0255574	0.0809318	0.752162	-0.184184	0.133069	0.974766	0.831783	1.14233	0.951888
IL23R	Disease of tricuspid valve	Inverse variance weighted	2	-0.0583195	0.185093	0.752699	-0.421101	0.304462	0.943348	0.656324	1.3559	0.997864
IL17R	Cardiac congenital anomalies	Inverse variance weighted	20	0.0201156	0.063851	0.752731	-0.105032	0.145264	1.02032	0.900295	1.15634	0.997864
IL23R	Hypertension	Inverse variance weighted	2	0.00789388	0.0251174	0.753309	-0.0413363	0.057124	1.00793	0.959506	1.05879	0.997864
IL23R	Other venous embolism and thrombosis	Inverse variance weighted	2	-0.0732384	0.233071	0.753345	-0.530058	0.383581	0.929379	0.588571	1.46753	0.997864
IL17R	Poisoning by psychotropic agents	Inverse variance weighted	20	0.0203093	0.0648111	0.754007	-0.106721	0.147339	1.02052	0.898777	1.15875	0.997864
IL17R	Pneumococcal pneumonia	Inverse variance weighted	20	-0.0144111	0.0461841	0.755014	-0.104932	0.0761098	0.985692	0.900386	1.07908	0.997864
IL23R	Paroxysmal tachycardia, unspecified	Inverse variance weighted	2	-0.0302605	0.097113	0.755344	-0.220602	0.160081	0.970193	0.802036	1.17361	0.997864
TYMP	Atrioventricular block, complete	Wald ratio	1	-0.0404659	0.129917	0.755439	-0.295103	0.214171	0.960342	0.744455	1.23883	0.951888
IL23R	Excessive or frequent menstruation	Inverse variance weighted	2	-0.0181447	0.0582678	0.755495	-0.13235	0.0960603	0.982019	0.876035	1.10083	0.997864
IL23R	Other biliary tract disease	Inverse variance weighted	2	0.0277482	0.089344	0.756122	-0.147366	0.202862	1.02814	0.862978	1.2249	0.997864
IL17R	Enthesopathy	Inverse variance weighted	20	0.00924707	0.0298106	0.756414	-0.0491817	0.0676759	1.00929	0.952008	1.07002	0.997864
IL23R	Urinary incontinence	Inverse variance weighted	2	-0.0184055	0.0595388	0.75722	-0.135102	0.0982907	0.981763	0.873627	1.10328	0.997864
TYMP	Dizziness and giddiness (Light-headedness and vertigo)	Wald ratio	1	-0.0144825	0.0468553	0.757252	-0.106319	0.0773538	0.985622	0.899138	1.08042	0.951888
TYMP	Inguinal hernia	Wald ratio	1	0.0078802	0.0255574	0.757829	-0.0422123	0.0579727	1.00791	0.958666	1.05969	0.951888
IL23R	Acute and chronic tonsillitis	Inverse variance weighted	2	0.0451752	0.146594	0.757956	-0.242149	0.3325	1.04621	0.784939	1.39445	0.997864
IL17R	Benign neoplasm of skin	Inverse variance weighted	20	-0.0108466	0.035227	0.758154	-0.0798916	0.0581983	0.989212	0.923216	1.05993	0.997864
TYMP	Other anemias	Wald ratio	1	-0.00851914	0.0276872	0.758316	-0.0627861	0.0457478	0.991517	0.939144	1.04681	0.951888
IL23R	Other non-epithelial cancer of skin	Inverse variance weighted	2	-0.0187261	0.0608967	0.758459	-0.138084	0.100632	0.981448	0.871026	1.10587	0.997864
TYMP	Syncope and collapse	Wald ratio	1	-0.0104359	0.0340766	0.759414	-0.077226	0.0563541	0.989618	0.925681	1.05797	0.951888
IL23R	Anxiety disorders	Inverse variance weighted	2	0.0257201	0.084168	0.759924	-0.139249	0.190689	1.02605	0.870011	1.21008	0.997864
TYMP	Psoriasis vulgaris	Wald ratio	1	0.0234276	0.0766723	0.759943	-0.12685	0.173705	1.0237	0.880866	1.1897	0.951888
IL23R	Ulcerative colitis (chronic)	Inverse variance weighted	2	0.216827	0.713281	0.761139	-1.1812	1.61486	1.24213	0.306909	5.02717	0.997864
IL17R	Memory loss	Inverse variance weighted	20	0.0328885	0.108321	0.761416	-0.17942	0.245197	1.03344	0.835755	1.27787	0.997864
TYMP	Pulmonary collapse; interstitial and compensatory emphysema	Wald ratio	1	-0.0212978	0.0702829	0.761867	-0.159052	0.116457	0.978927	0.852952	1.12351	0.951888
TYMP	Obstruction of bile duct	Wald ratio	1	0.0340766	0.112879	0.762738	-0.187165	0.255319	1.03466	0.829306	1.29087	0.951888
IL23R	Diseases and other conditions of the tongue	Inverse variance weighted	2	0.047629	0.157965	0.763021	-0.261982	0.35724	1.04878	0.769525	1.42938	0.997864
IL23R	Prolapse of vaginal vault after hysterectomy	Inverse variance weighted	2	0.0712097	0.236783	0.763614	-0.392885	0.535304	1.07381	0.675107	1.70797	0.997864
IL17R	Sarcoidosis	Inverse variance weighted	20	0.0390257	0.129772	0.763625	-0.215328	0.293379	1.0398	0.806277	1.34095	0.997864
IL23R	Thrombocytopenia	Inverse variance weighted	2	0.0545938	0.181567	0.763657	-0.301277	0.410465	1.05611	0.739873	1.50752	0.997864
IL17R	Portal hypertension	Inverse variance weighted	20	-0.0385928	0.128581	0.764067	-0.290612	0.213426	0.962142	0.747806	1.23791	0.997864
TYMP	Intestinal infection	Wald ratio	1	-0.010223	0.0340766	0.764177	-0.077013	0.0565671	0.989829	0.925878	1.0582	0.951888
TYMP	Chemotherapy	Wald ratio	1	0.00638935	0.0212978	0.764177	-0.0353544	0.0481331	1.00641	0.965263	1.04931	0.951888
TYMP	Anxiety disorder	Wald ratio	1	0.0121398	0.0404659	0.764177	-0.0671734	0.091453	1.01221	0.935033	1.09577	0.951888
TYMP	Atrioventricular [AV] block	Wald ratio	1	-0.0204459	0.0681531	0.764177	-0.154026	0.113134	0.979762	0.85725	1.11978	0.951888
IL23R	Mitral valve disease	Inverse variance weighted	2	-0.0435227	0.145331	0.764579	-0.328371	0.241326	0.957411	0.720096	1.27294	0.997864
TYMP	Benign neoplasm of lip, oral cavity, and pharynx	Wald ratio	1	0.029817	0.1001	0.765801	-0.166379	0.226013	1.03027	0.846725	1.25359	0.951888
TYMP	Abnormal findings on mammogram or breast exam	Wald ratio	1	0.0234276	0.078802	0.76624	-0.131024	0.17788	1.0237	0.877196	1.19468	0.951888
IL23R	Anal and rectal polyp	Inverse variance weighted	2	0.0190943	0.0647252	0.76799	-0.107767	0.145956	1.01928	0.897837	1.15714	0.997864
IL17R	Heartburn	Inverse variance weighted	20	0.0221353	0.075168	0.768393	-0.125194	0.169465	1.02238	0.882326	1.18467	0.997864
IL17R	Stricture/obstruction of ureter	Inverse variance weighted	20	-0.0277583	0.0944651	0.768874	-0.21291	0.157393	0.972623	0.808229	1.17046	0.997864
IL17R	Disorders of tooth development	Inverse variance weighted	20	-0.0192967	0.0656855	0.768931	-0.14804	0.109447	0.980888	0.862396	1.11566	0.997864
IL23R	Other specified cardiac dysrhythmias	Inverse variance weighted	2	0.0564378	0.192398	0.769263	-0.320662	0.433538	1.05806	0.725668	1.54271	0.997864
TYMP	Reflux esophagitis	Wald ratio	1	0.00937105	0.0319468	0.769267	-0.0532446	0.0719867	1.00942	0.948148	1.07464	0.951888
IL23R	Hypertensive heart and/or renal disease	Inverse variance weighted	2	-0.0491436	0.167584	0.769332	-0.377607	0.27932	0.952044	0.6855	1.32223	0.997864
IL17R	Cellulitis and abscess of leg, except foot	Inverse variance weighted (multiplicative random effects)	20	-0.0148929	0.0508855	0.76977	-0.114629	0.0848427	0.985217	0.891697	1.08855	0.997864
IL23R	Other disorders of gallbladder	Inverse variance weighted	2	-0.0484192	0.165668	0.770083	-0.373129	0.276291	0.952734	0.688576	1.31823	0.997864
TYMP	Paroxysmal ventricular tachycardia	Wald ratio	1	-0.029817	0.10223	0.770541	-0.230187	0.170553	0.970623	0.794385	1.18596	0.951888
IL17R	Disorders of menstruation and other abnormal bleeding from female genital tract	Inverse variance weighted (multiplicative random effects)	20	0.00920942	0.0315916	0.770658	-0.0527102	0.071129	1.00925	0.948655	1.07372	0.997864
TYMP	Cellulitis and abscess of foot, toe	Wald ratio	1	-0.0123528	0.0425957	0.771816	-0.0958403	0.0711348	0.987723	0.908609	1.07373	0.951888
IL17R	Irregular menstrual cycle/bleeding	Inverse variance weighted (multiplicative random effects)	20	0.00975434	0.0336396	0.771842	-0.0561792	0.0756879	1.0098	0.94537	1.07863	0.997864
TYMP	Lump or mass in breast	Wald ratio	1	0.0234276	0.0809318	0.772219	-0.135199	0.182054	1.0237	0.873542	1.19968	0.951888
IL23R	Secondary malignant neoplasm	Inverse variance weighted	2	0.0168636	0.0582678	0.772264	-0.0973414	0.131069	1.01701	0.907246	1.14005	0.997864
IL17R	Noninflammatory disorders of vulva and perineum	Inverse variance weighted	20	0.0224252	0.077539	0.772419	-0.129551	0.174402	1.02268	0.87849	1.19053	0.997864
TYMP	Cardiac conduction disorders	Wald ratio	1	0.0110749	0.0383361	0.772666	-0.0640639	0.0862137	1.01114	0.937945	1.09004	0.951888
TYMP	Nonspecific findings on examination of blood	Wald ratio	1	0.0110749	0.0383361	0.772666	-0.0640639	0.0862137	1.01114	0.937945	1.09004	0.951888
IL23R	Chronic glomerulonephritis, NOS	Inverse variance weighted	2	-0.0547161	0.190342	0.773758	-0.427786	0.318353	0.946754	0.651951	1.37486	0.997864
TYMP	Other mental disorder	Wald ratio	1	0.00575042	0.02002	0.773933	-0.0334887	0.0449896	1.00577	0.967066	1.04602	0.951888
IL23R	Melanomas of skin, dx or hx	Inverse variance weighted	2	-0.0308206	0.107463	0.774263	-0.241447	0.179806	0.969649	0.78549	1.19698	0.997864
IL23R	Melanomas of skin	Inverse variance weighted	2	-0.0308206	0.107463	0.774263	-0.241447	0.179806	0.969649	0.78549	1.19698	0.997864
IL23R	Hypotension NOS	Inverse variance weighted	2	0.0342834	0.119547	0.774282	-0.200028	0.268595	1.03488	0.818708	1.30812	0.997864
IL17R	Inflammatory disease of cervix, vagina, and vulva	Inverse variance weighted	20	-0.0184989	0.0646976	0.774933	-0.145306	0.108308	0.981671	0.864757	1.11439	0.997864
TYMP	Decreased white blood cell count	Wald ratio	1	0.0157604	0.0553744	0.775939	-0.0927734	0.124294	1.01589	0.9114	1.13235	0.951888
TYMP	Neutropenia	Wald ratio	1	0.0157604	0.0553744	0.775939	-0.0927734	0.124294	1.01589	0.9114	1.13235	0.951888
TYMP	Other disorders of eye	Wald ratio	1	0.0144825	0.0511148	0.776921	-0.0857025	0.114668	1.01459	0.917867	1.1215	0.951888
IL17R	Diseases of spleen	Inverse variance weighted (multiplicative random effects)	20	-0.0466119	0.164566	0.776991	-0.36916	0.275937	0.954458	0.691315	1.31776	0.997864
IL23R	Noninflammatory disorders of ovary, fallopian tube, and broad ligament	Inverse variance weighted	2	-0.160077	0.566777	0.777611	-1.27096	0.950806	0.852078	0.280562	2.58779	0.997864
TYMP	Osteoporosis, osteopenia and pathological fracture	Wald ratio	1	0.010223	0.0362063	0.777673	-0.0607415	0.0811874	1.01028	0.941067	1.08457	0.951888
IL23R	Carbuncle and furuncle	Inverse variance weighted	2	0.032494	0.115232	0.777953	-0.193361	0.258349	1.03303	0.824184	1.29479	0.997864
IL17R	Osteopenia or other disorder of bone and cartilage	Inverse variance weighted	20	0.0319717	0.113513	0.778208	-0.190515	0.254458	1.03249	0.826534	1.28976	0.997864
IL17R	Hemangioma and lymphangioma, any site	Inverse variance weighted	20	-0.0201211	0.0714553	0.778258	-0.160173	0.119931	0.98008	0.851996	1.12742	0.997864
TYMP	Derangement of joint, non-traumatic	Wald ratio	1	0.0161864	0.0575042	0.778341	-0.0965218	0.128895	1.01632	0.90799	1.13757	0.951888
IL17R	Degenerative skin conditions and other dermatoses	Inverse variance weighted	20	0.0113223	0.0402644	0.778558	-0.067596	0.0902406	1.01139	0.934638	1.09444	0.997864
IL23R	Delirium dementia and amnestic and other cognitive disorders	Inverse variance weighted	2	0.0601257	0.214061	0.778801	-0.359433	0.479684	1.06197	0.698072	1.61556	0.997864
IL17R	Pancreatic cancer	Inverse variance weighted (multiplicative random effects)	20	-0.0433252	0.154346	0.778939	-0.345843	0.259193	0.9576	0.707624	1.29588	0.997864
IL17R	Elevated blood pressure reading without diagnosis of hypertension	Inverse variance weighted	20	0.0245674	0.0875343	0.778971	-0.147	0.196135	1.02487	0.863294	1.21669	0.997864
IL17R	Burns	Inverse variance weighted	20	-0.0332074	0.118331	0.778994	-0.265137	0.198722	0.967338	0.767101	1.21984	0.997864
IL23R	Symptoms affecting skin	Inverse variance weighted	2	0.0283487	0.101053	0.779069	-0.169715	0.226412	1.02875	0.843905	1.25409	0.997864
IL23R	Pulmonary heart disease	Inverse variance weighted	2	-0.0239516	0.0854595	0.779272	-0.191452	0.143549	0.976333	0.825759	1.15436	0.997864
IL23R	Allergy/adverse effect of penicillin	Inverse variance weighted	2	-0.0126869	0.0452945	0.779402	-0.101464	0.0760903	0.987393	0.903514	1.07906	0.997864
IL23R	Circulatory disease NEC	Inverse variance weighted	2	-0.0230473	0.0824827	0.779923	-0.184713	0.138619	0.977216	0.831343	1.14869	0.997864
IL23R	Benign neoplasm of brain and other parts of nervous system	Inverse variance weighted	2	-0.0535412	0.191627	0.779936	-0.429131	0.322049	0.947867	0.651075	1.37995	0.997864
TYMP	Acid-base balance disorder	Wald ratio	1	0.0255574	0.0915807	0.780191	-0.153941	0.205056	1.02589	0.857323	1.22759	0.951888
IL17R	Tachycardia NOS	Inverse variance weighted	19	-0.0171583	0.0614907	0.780214	-0.13768	0.103363	0.982988	0.871377	1.10889	0.997864
IL23R	Other open wound of head and face	Inverse variance weighted	2	-0.0285347	0.102278	0.780251	-0.228999	0.171929	0.971869	0.795329	1.18759	0.997864
IL23R	Nontoxic nodular goiter	Inverse variance weighted	2	0.04532	0.16315	0.78118	-0.274454	0.365094	1.04636	0.759987	1.44065	0.997864
IL23R	Cyst or abscess of Bartholin's gland	Inverse variance weighted	2	-0.0544662	0.196725	0.781884	-0.440046	0.331114	0.946991	0.644007	1.39252	0.997864
IL23R	Appendiceal conditions	Inverse variance weighted	2	-0.0265086	0.0958075	0.782022	-0.214291	0.161274	0.97384	0.807113	1.17501	0.997864
TYMP	Benign neoplasm of other parts of digestive system	Wald ratio	1	0.0123528	0.0447255	0.782402	-0.0753092	0.100015	1.01243	0.927457	1.10519	0.951888
IL17R	Diseases of lips	Inverse variance weighted	20	0.0333847	0.120998	0.782616	-0.20377	0.27054	1.03395	0.81565	1.31067	0.997864
IL17R	Flatulence	Inverse variance weighted	20	-0.0235237	0.0853578	0.782864	-0.190825	0.143778	0.976751	0.826277	1.15463	0.997864
IL23R	Suppurative and unspecified otitis media	Inverse variance weighted	2	0.0892099	0.323883	0.782979	-0.545601	0.724021	1.09331	0.579493	2.06271	0.997864
IL17R	Hypovolemia	Inverse variance weighted	20	-0.0149609	0.0543478	0.7831	-0.121482	0.0915607	0.98515	0.885607	1.09588	0.997864
TYMP	Cellulitis and abscess of leg, except foot	Wald ratio	1	-0.0117138	0.0425957	0.783316	-0.0952014	0.0717737	0.988355	0.90919	1.07441	0.951888
TYMP	Synovitis and tenosynovitis	Wald ratio	1	-0.0163993	0.059634	0.783316	-0.133282	0.100483	0.983734	0.875218	1.10571	0.951888
TYMP	Disorders of sweat glands	Wald ratio	1	-0.029817	0.108619	0.783693	-0.24271	0.183076	0.970623	0.784499	1.20091	0.951888
IL17R	Paroxysmal supraventricular tachycardia	Inverse variance weighted	20	-0.0174346	0.0636833	0.784261	-0.142254	0.107385	0.982716	0.867401	1.11336	0.997864
IL17R	Altered mental status	Inverse variance weighted	20	0.0165529	0.060721	0.785156	-0.10246	0.135566	1.01669	0.902614	1.14518	0.997864
IL23R	Palpitations	Inverse variance weighted	2	-0.0243315	0.089344	0.785364	-0.199446	0.150783	0.975962	0.819185	1.16274	0.997864
IL17R	Disturbances in tooth eruption	Inverse variance weighted	20	-0.0184035	0.0676563	0.785611	-0.15101	0.114203	0.981765	0.859839	1.12098	0.997864
IL23R	Benign neoplasm of skin	Inverse variance weighted	2	0.0171884	0.0634247	0.786387	-0.107124	0.141501	1.01734	0.898414	1.152	0.997864
IL17R	Empyema and pneumothorax	Inverse variance weighted (multiplicative random effects)	20	0.0318566	0.117644	0.786554	-0.198726	0.262439	1.03237	0.819775	1.3001	0.997864
TYMP	Fetal distress and abnormal forces of labor	Wald ratio	1	0.0189551	0.0702829	0.787393	-0.118799	0.15671	1.01914	0.887986	1.16966	0.95354
IL23R	Degenerative disease of the spinal cord	Inverse variance weighted	2	-0.0352656	0.130772	0.787412	-0.291578	0.221047	0.965349	0.747084	1.24738	0.997864
IL17R	Excessive or frequent menstruation	Inverse variance weighted	20	-0.00964263	0.0357698	0.787488	-0.0797515	0.0604662	0.990404	0.923346	1.06233	0.997864
TYMP	Electrolyte imbalance	Wald ratio	1	0.0132047	0.0489851	0.787495	-0.082806	0.109215	1.01329	0.92053	1.1154	0.95354
IL17R	Umbilical cord complications during labor and delivery	Inverse variance weighted	20	0.0360195	0.133664	0.787563	-0.225963	0.298002	1.03668	0.797748	1.34716	0.997864
IL17R	Mechanical complication of unspecified genitourinary device, implant, and graft	Inverse variance weighted (multiplicative random effects)	20	0.0339659	0.126872	0.788917	-0.214704	0.282636	1.03455	0.80678	1.32662	0.997864
IL23R	Other nonmalignant breast conditions	Inverse variance weighted	2	-0.0331678	0.124305	0.789603	-0.276805	0.210469	0.967376	0.758202	1.23426	0.997864
IL23R	Cellulitis and abscess of arm/hand	Inverse variance weighted	2	0.0196636	0.0738059	0.789913	-0.124996	0.164323	1.01986	0.8825	1.1786	0.997864
IL17R	Other benign neoplasm of connective and other soft tissue	Inverse variance weighted (multiplicative random effects)	20	-0.0311925	0.11774	0.791065	-0.261963	0.199578	0.969289	0.76954	1.22089	0.997864
IL23R	Other local infections of skin and subcutaneous tissue	Inverse variance weighted	2	0.0216017	0.081575	0.791157	-0.138285	0.181489	1.02184	0.87085	1.199	0.997864
TYMP	Inflammatory disease of cervix, vagina, and vulva	Wald ratio	1	-0.0157604	0.059634	0.79156	-0.132643	0.101122	0.984363	0.875778	1.10641	0.956237
IL23R	Rheumatism, unspecified and fibrositis	Inverse variance weighted	2	0.0461799	0.174803	0.79164	-0.296435	0.388795	1.04726	0.743464	1.4752	0.997864
IL17R	Neuralgia, neuritis, and radiculitis NOS	Inverse variance weighted	20	-0.0221974	0.0841392	0.791921	-0.18711	0.142716	0.978047	0.829352	1.1534	0.997864
IL23R	Traumatic arthropathy	Inverse variance weighted	2	-0.0620733	0.235586	0.792177	-0.523822	0.399676	0.939814	0.592253	1.49134	0.997864
TYMP	Gout and other crystal arthropathies	Wald ratio	1	-0.0134176	0.0511148	0.792936	-0.113603	0.0867674	0.986672	0.892613	1.09064	0.956237
IL23R	Megaloblastic anemia	Inverse variance weighted	2	-0.133929	0.510352	0.792994	-1.13422	0.866361	0.874652	0.321674	2.37824	0.997864
TYMP	Diseases and other conditions of the tongue	Wald ratio	1	-0.0234276	0.089451	0.793395	-0.198752	0.151896	0.976845	0.819754	1.16404	0.956237
IL23R	Noninfectious disorders of lymphatic channels	Inverse variance weighted	2	0.0555912	0.212325	0.79346	-0.360566	0.471749	1.05717	0.697281	1.60279	0.997864
IL23R	Abnormal movement	Inverse variance weighted	2	-0.0274267	0.104882	0.793707	-0.232996	0.178142	0.972946	0.792157	1.195	0.997864
IL23R	Decubitus ulcer	Inverse variance weighted	2	-0.0640731	0.245431	0.794043	-0.545118	0.416971	0.937936	0.579774	1.51736	0.997864
IL17R	Lipoma	Inverse variance weighted (multiplicative random effects)	20	-0.013383	0.0514247	0.794674	-0.114175	0.0874093	0.986706	0.892101	1.09134	0.997864
IL17R	Septal Deviations/Turbinate Hypertrophy	Inverse variance weighted	20	-0.0106832	0.0413522	0.796139	-0.0917335	0.0703671	0.989374	0.912348	1.0729	0.997864
TYMP	Cough	Wald ratio	1	-0.0153345	0.059634	0.797068	-0.132217	0.101548	0.984783	0.876151	1.10688	0.957495
IL17R	Diseases of hard tissues of teeth	Inverse variance weighted (multiplicative random effects)	20	-0.016879	0.0657275	0.797332	-0.145705	0.111947	0.983263	0.864413	1.11845	0.997864
IL23R	Primary angle-closure glaucoma	Inverse variance weighted	2	-0.0682606	0.265959	0.797443	-0.589541	0.45302	0.934017	0.554582	1.57306	0.997864
TYMP	Skull and face fracture and other intercranial injury	Wald ratio	1	0.0146955	0.0575042	0.798294	-0.0980127	0.127404	1.0148	0.906637	1.13588	0.957495
IL17R	Intestinal infection due to C. difficile	Inverse variance weighted	20	-0.033152	0.129963	0.798655	-0.287879	0.221575	0.967392	0.749852	1.24804	0.997864
IL17R	Genitourinary congenital anomalies	Inverse variance weighted	20	-0.0193198	0.075743	0.798669	-0.167776	0.129137	0.980866	0.845543	1.13785	0.997864
TYMP	Diseases of white blood cells	Wald ratio	1	0.0129917	0.0511148	0.799367	-0.0871934	0.113177	1.01308	0.9165	1.11983	0.957495
IL17R	Pilonidal cyst	Inverse variance weighted	20	-0.0313268	0.123366	0.799546	-0.273124	0.21047	0.969159	0.760999	1.23426	0.997864
IL17R	Spinal stenosis	Inverse variance weighted	20	0.011961	0.047197	0.799938	-0.0805452	0.104467	1.01203	0.922613	1.11012	0.997864
IL17R	Poisoning/allergy of sulfonamides	Inverse variance weighted	20	0.0297097	0.118076	0.801339	-0.201719	0.261139	1.03016	0.817324	1.29841	0.997864
IL23R	Disorders of mineral metabolism	Inverse variance weighted	2	-0.0301629	0.12042	0.802216	-0.266186	0.205861	0.970287	0.766296	1.22858	0.997864
IL23R	Pericarditis	Inverse variance weighted	2	0.0388894	0.155381	0.802367	-0.265657	0.343436	1.03966	0.766702	1.40978	0.997864
TYMP	Other signs and symptoms in breast	Wald ratio	1	0.029817	0.119268	0.802587	-0.203948	0.263582	1.03027	0.815505	1.30158	0.957495
TYMP	Hyperhidrosis	Wald ratio	1	0.0319468	0.127787	0.802587	-0.218516	0.282409	1.03246	0.803711	1.32632	0.957495
TYMP	Other congenital musculoskeletal anomalies	Wald ratio	1	0.0319468	0.127787	0.802587	-0.218516	0.282409	1.03246	0.803711	1.32632	0.957495
IL23R	Breast conditions, congenital or relating to hormones	Inverse variance weighted	2	0.0615603	0.246298	0.802632	-0.421183	0.544304	1.06349	0.65627	1.72341	0.997864
IL17R	Cervicalgia	Inverse variance weighted	20	-0.0168736	0.0678905	0.803715	-0.149939	0.116192	0.983268	0.86076	1.12321	0.997864
IL23R	Diseases of the jaws	Inverse variance weighted	2	0.0932498	0.376269	0.804268	-0.644238	0.830738	1.09774	0.525062	2.29501	0.997864
IL23R	Polymyalgia Rheumatica	Inverse variance weighted	2	0.0561088	0.226883	0.804674	-0.388582	0.500799	1.05771	0.678018	1.65004	0.997864
IL17R	Other disorders of arteries and arterioles	Inverse variance weighted	20	0.021824	0.0884186	0.805043	-0.151476	0.195124	1.02206	0.859438	1.21546	0.997864
TYMP	Symptoms affecting skin	Wald ratio	1	-0.0104359	0.0425957	0.806456	-0.0939235	0.0730516	0.989618	0.910352	1.07579	0.957495
IL17R	Nephritis; nephrosis; renal sclerosis	Inverse variance weighted	20	-0.0180138	0.0735832	0.806604	-0.162237	0.126209	0.982147	0.85024	1.13452	0.997864
IL23R	Complication due to other implant and internal device	Inverse variance weighted	2	0.0237044	0.097113	0.80716	-0.166637	0.214046	1.02399	0.846507	1.23868	0.997864
TYMP	Other disorders of stomach and duodenum	Wald ratio	1	0.0129917	0.0532446	0.807231	-0.0913678	0.117351	1.01308	0.912682	1.12451	0.957495
TYMP	Intervertebral disc disorders	Wald ratio	1	0.00830616	0.0340766	0.807424	-0.0584839	0.0750962	1.00834	0.943193	1.07799	0.957495
IL17R	Unspecified diffuse connective tissue disease	Inverse variance weighted	20	-0.0146151	0.0602201	0.808241	-0.132646	0.103416	0.985491	0.875775	1.10895	0.997864
TYMP	Hypotension	Wald ratio	1	0.00979701	0.0404659	0.808699	-0.0695162	0.0891102	1.00985	0.932845	1.0932	0.957495
IL23R	Other disorders of synovium, tendon, and bursa	Inverse variance weighted	2	-0.0161074	0.0665472	0.808745	-0.14654	0.114325	0.984022	0.863691	1.12112	0.997864
IL23R	Frequency of urination and polyuria	Inverse variance weighted	2	0.038019	0.157495	0.809247	-0.270671	0.346709	1.03875	0.762867	1.41441	0.997864
IL17R	Depression	Inverse variance weighted	20	0.00686714	0.0284972	0.809574	-0.0489873	0.0627216	1.00689	0.952193	1.06473	0.997864
IL23R	Abnormality of gait	Inverse variance weighted	2	0.0329765	0.137241	0.810112	-0.236017	0.30197	1.03353	0.789767	1.35252	0.997864
IL17R	Cancer of stomach	Inverse variance weighted	20	-0.035348	0.147277	0.810322	-0.324011	0.253315	0.965269	0.723242	1.28829	0.997864
TYMP	Inflammatory and toxic neuropathy	Wald ratio	1	0.0204459	0.0851914	0.81033	-0.146529	0.187421	1.02066	0.863701	1.20614	0.957495
IL23R	Cellulitis and abscess of foot, toe	Inverse variance weighted	2	0.0179624	0.0750814	0.81092	-0.129197	0.165122	1.01812	0.878801	1.17954	0.997864
IL17R	Malignant neoplasm of uterus	Inverse variance weighted (multiplicative random effects)	20	0.0292875	0.122558	0.81113	-0.210925	0.2695	1.02972	0.809835	1.30931	0.997864
IL17R	Simple and unspecified goiter	Inverse variance weighted	20	-0.0276408	0.115732	0.811234	-0.254476	0.199194	0.972738	0.775323	1.22042	0.997864
IL23R	Disorders of the pituitary gland and its hypothalamic control	Inverse variance weighted	2	-0.0740677	0.310267	0.811321	-0.68219	0.534055	0.928609	0.505509	1.70583	0.997864
IL23R	Benign neoplasm of ovary	Inverse variance weighted	2	0.0779026	0.326665	0.81151	-0.562361	0.718166	1.08102	0.569862	2.05067	0.997864
IL17R	Abnormal results of function study of liver	Inverse variance weighted	20	-0.0145851	0.0612094	0.811663	-0.134556	0.105385	0.985521	0.874104	1.11114	0.997864
IL17R	Abnormality of gait	Inverse variance weighted	20	-0.0175037	0.0735159	0.811808	-0.161595	0.126588	0.982649	0.850786	1.13495	0.997864
IL23R	Cancer of mouth	Inverse variance weighted	2	0.0510694	0.214925	0.81218	-0.370184	0.472322	1.0524	0.690607	1.60371	0.997864
IL23R	Migraine	Inverse variance weighted	2	0.0245766	0.103578	0.812442	-0.178435	0.227589	1.02488	0.836578	1.25557	0.997864
IL23R	Alcoholic liver damage	Inverse variance weighted	2	0.119159	0.503537	0.812933	-0.867774	1.10609	1.12655	0.419885	3.02252	0.997864
TYMP	Polyarteritis nodosa and allied conditions	Wald ratio	1	0.0255574	0.108619	0.81398	-0.187336	0.238451	1.02589	0.829165	1.26928	0.957495
IL17R	Dyschromia and Vitiligo	Inverse variance weighted	20	-0.0212851	0.0905199	0.814098	-0.198704	0.156134	0.97894	0.819792	1.16898	0.997864
IL17R	Other chronic nonalcoholic liver disease	Inverse variance weighted (multiplicative random effects)	20	-0.0230437	0.0982131	0.814497	-0.215541	0.169454	0.97722	0.806105	1.18466	0.997864
IL23R	Diseases of spleen	Inverse variance weighted	2	-0.0555308	0.236783	0.81458	-0.519625	0.408563	0.945983	0.594743	1.50465	0.997864
IL17R	Swelling of limb	Inverse variance weighted	19	0.0111306	0.0475257	0.814828	-0.0820198	0.104281	1.01119	0.921254	1.10991	0.997864
IL17R	Gram negative septicemia	Inverse variance weighted (multiplicative random effects)	20	-0.0342058	0.146063	0.814841	-0.320489	0.252077	0.966373	0.725794	1.2867	0.997864
IL23R	Other disorders of circulatory system	Inverse variance weighted	2	-0.0208191	0.0891127	0.815275	-0.19548	0.153842	0.979396	0.82244	1.16631	0.997864
IL23R	Inflammatory and toxic neuropathy	Inverse variance weighted	2	0.0347293	0.148896	0.815571	-0.257106	0.326565	1.03534	0.773286	1.3862	0.997864
IL17R	Strabismus (not specified as paralytic)	Inverse variance weighted	20	-0.0218945	0.0945237	0.816826	-0.207161	0.163372	0.978343	0.812889	1.17747	0.997864
IL23R	Complications of cardiac/vascular device, implant, and graft	Inverse variance weighted	2	-0.0302791	0.130772	0.816894	-0.286592	0.226033	0.970175	0.750818	1.25362	0.997864
TYMP	Ill-defined descriptions and complications of heart disease	Wald ratio	1	-0.0255574	0.110749	0.817494	-0.242625	0.19151	0.974766	0.784566	1.21108	0.957495
IL23R	Nontoxic multinodular goiter	Inverse variance weighted	2	0.0493004	0.213649	0.817505	-0.369451	0.468052	1.05054	0.691114	1.59688	0.997864
IL17R	Other acquired musculoskeletal deformity	Inverse variance weighted	20	-0.0149445	0.0648153	0.817649	-0.141982	0.112093	0.985167	0.867636	1.11862	0.997864
TYMP	Peptic ulcer (excl. esophageal)	Wald ratio	1	0.00830616	0.0362063	0.818549	-0.0626583	0.0792706	1.00834	0.939264	1.0825	0.957495
TYMP	Breast conditions, congenital or relating to hormones	Wald ratio	1	0.0234276	0.10223	0.818739	-0.176943	0.223798	1.0237	0.837828	1.25082	0.957495
TYMP	Pelvic inflammatory disease (PID)	Wald ratio	1	-0.0234276	0.10223	0.818739	-0.223798	0.176943	0.976845	0.799477	1.19356	0.957495
IL17R	Injuries to the nervous system	Inverse variance weighted	20	0.0192379	0.084114	0.819093	-0.145626	0.184101	1.01942	0.864481	1.20214	0.997864
IL17R	Malignant neoplasm, other	Inverse variance weighted (multiplicative random effects)	20	0.0066199	0.0289783	0.819302	-0.0501776	0.0634174	1.00664	0.95106	1.06547	0.997864
TYMP	Peripheral vascular disease, unspecified	Wald ratio	1	0.0140566	0.0617638	0.819968	-0.107	0.135114	1.01416	0.898525	1.14467	0.957495
IL17R	Other disorders of eye	Inverse variance weighted	20	-0.0130728	0.0575059	0.820167	-0.125784	0.0996388	0.987012	0.881805	1.10477	0.997864
TYMP	Pain	Wald ratio	1	-0.0255574	0.112879	0.820879	-0.246799	0.195685	0.974766	0.781297	1.21614	0.957495
TYMP	Labyrinthitis	Wald ratio	1	-0.0255574	0.112879	0.820879	-0.246799	0.195685	0.974766	0.781297	1.21614	0.957495
TYMP	Diseases of esophagus	Wald ratio	1	-0.00404659	0.0178902	0.821053	-0.0391114	0.0310182	0.995962	0.961644	1.0315	0.957495
IL17R	Late pregnancy and failed induction	Inverse variance weighted	20	-0.0208662	0.0925281	0.821581	-0.202221	0.160489	0.97935	0.816914	1.17408	0.997864
TYMP	Disorders of menstruation and other abnormal bleeding from female genital tract	Wald ratio	1	-0.00575042	0.0255574	0.821979	-0.055843	0.0443421	0.994266	0.945688	1.04534	0.957495
IL23R	Allergic rhinitis	Inverse variance weighted	2	-0.0379053	0.169619	0.823167	-0.370359	0.294548	0.962804	0.690487	1.34252	0.997864
IL17R	Iron deficiency anemias, unspecified or not due to blood loss	Inverse variance weighted	20	0.00797994	0.0357125	0.823186	-0.0620166	0.0779765	1.00801	0.939867	1.0811	0.997864
IL17R	Other disorders of circulatory system	Inverse variance weighted	18	-0.00553072	0.0247629	0.823265	-0.054066	0.0430046	0.994485	0.94737	1.04394	0.997864
TYMP	Emphysema	Wald ratio	1	-0.0170383	0.0766723	0.824141	-0.167316	0.133239	0.983106	0.845932	1.14252	0.957495
IL17R	Peritoneal adhesions (postoperative) (postinfection)	Inverse variance weighted	20	-0.0134185	0.0604966	0.824465	-0.131992	0.105155	0.986671	0.876348	1.11088	0.997864
IL17R	Infection of the eye	Inverse variance weighted	20	-0.0308997	0.139632	0.824864	-0.304579	0.242779	0.969573	0.737434	1.27479	0.997864
IL17R	Disorders of sweat glands	Inverse variance weighted	20	0.0255712	0.115616	0.824958	-0.201037	0.252179	1.0259	0.817882	1.28683	0.997864
TYMP	Secondary malignant neoplasm of digestive systems	Wald ratio	1	0.0178902	0.0809318	0.825051	-0.140736	0.176517	1.01805	0.868718	1.19305	0.957495
IL23R	Hypopotassemia	Inverse variance weighted	2	-0.0497108	0.224894	0.825061	-0.490503	0.391082	0.951505	0.612318	1.47858	0.997864
IL17R	Other dyschromia	Inverse variance weighted	20	0.0224648	0.101664	0.825115	-0.176796	0.221726	1.02272	0.837951	1.24823	0.997864
IL23R	Peritoneal adhesions (postoperative) (postinfection)	Inverse variance weighted	2	0.0216813	0.0983926	0.825595	-0.171168	0.214531	1.02192	0.84268	1.23928	0.997864
IL17R	Duodenal ulcer	Inverse variance weighted	19	0.0117286	0.0532332	0.825619	-0.0926085	0.116066	1.0118	0.91155	1.12307	0.997864
TYMP	Umbilical hernia	Wald ratio	1	-0.0117138	0.0532446	0.825871	-0.116073	0.0926456	0.988355	0.89041	1.09707	0.957495
IL23R	Symptoms involving female genital tract	Inverse variance weighted	2	-0.0152962	0.0699214	0.826834	-0.152342	0.12175	0.98482	0.858694	1.12947	0.997864
TYMP	Ulcerative colitis (chronic)	Wald ratio	1	0.029817	0.136306	0.826845	-0.237343	0.296977	1.03027	0.788721	1.34578	0.957495
TYMP	Coronary atherosclerosis	Wald ratio	1	0.00511148	0.0234276	0.827287	-0.0408067	0.0510296	1.00512	0.960015	1.05235	0.957495
IL23R	Bipolar	Inverse variance weighted	2	-0.0369564	0.169619	0.827524	-0.36941	0.295497	0.963718	0.691142	1.34379	0.997864
TYMP	E. coli	Wald ratio	1	0.0129917	0.059634	0.82754	-0.103891	0.129874	1.01308	0.901324	1.13869	0.957495
IL23R	Nausea and vomiting	Inverse variance weighted	2	0.0112295	0.0517665	0.828266	-0.0902329	0.112692	1.01129	0.913718	1.11929	0.997864
IL23R	Disturbance of skin sensation	Inverse variance weighted	2	-0.0418633	0.193006	0.828285	-0.420155	0.336429	0.959001	0.656945	1.39994	0.997864
IL23R	Benign neoplasm of unspecified sites	Inverse variance weighted	2	0.0242851	0.112651	0.829317	-0.196511	0.245081	1.02458	0.821592	1.27773	0.997864
IL17R	Tobacco use disorder	Inverse variance weighted	20	-0.00505487	0.0235252	0.829868	-0.0511642	0.0410544	0.994958	0.950123	1.04191	0.997864
IL23R	Schizophrenia and other psychotic disorders	Inverse variance weighted	2	-0.0408907	0.190342	0.829902	-0.41396	0.332179	0.959934	0.661027	1.394	0.997864
TYMP	Symptoms of the muscles	Wald ratio	1	0.0255574	0.119268	0.830324	-0.208208	0.259323	1.02589	0.812038	1.29605	0.957514
IL23R	Multiple sclerosis	Inverse variance weighted	2	-0.0479536	0.224982	0.831214	-0.488917	0.39301	0.953178	0.61329	1.48143	0.997864
IL17R	Nontoxic multinodular goiter	Inverse variance weighted	20	-0.0234294	0.11055	0.832159	-0.240108	0.193249	0.976843	0.786543	1.21319	0.997864
IL17R	Sicca syndrome	Inverse variance weighted	19	-0.0271614	0.128616	0.832745	-0.279249	0.224926	0.973204	0.756351	1.25223	0.997864
TYMP	Nephritis; nephrosis; renal sclerosis	Wald ratio	1	-0.0170383	0.0809318	0.833257	-0.175665	0.141588	0.983106	0.838899	1.1521	0.957514
TYMP	Chronic sinusitis	Wald ratio	1	-0.0129917	0.0617638	0.833399	-0.134049	0.108065	0.987092	0.874548	1.11412	0.957514
IL23R	Other deficiency anemia	Inverse variance weighted	2	-0.10236	0.487841	0.833806	-1.05853	0.853809	0.902704	0.346966	2.34858	0.997864
TYMP	Pyelonephritis	Wald ratio	1	0.0183161	0.0873212	0.833858	-0.152833	0.189466	1.01848	0.858273	1.2086	0.957514
IL17R	Ascites (non malignant)	Inverse variance weighted (multiplicative random effects)	19	0.0241045	0.115261	0.834347	-0.201807	0.250016	1.0244	0.817252	1.28405	0.997864
IL17R	Diaphragmatic hernia	Inverse variance weighted (multiplicative random effects)	20	0.00497167	0.0237854	0.834431	-0.0416477	0.051591	1.00498	0.959208	1.05295	0.997864
IL17R	Cellulitis and abscess of foot, toe	Inverse variance weighted (multiplicative random effects)	20	-0.0104706	0.0502085	0.834805	-0.108879	0.087938	0.989584	0.896839	1.09192	0.997864
IL17R	Diplopia and disorders of binocular vision	Inverse variance weighted	20	0.0218842	0.105356	0.835451	-0.184614	0.228383	1.02213	0.831425	1.25657	0.997864
TYMP	Prurigo and Lichen	Wald ratio	1	-0.0234276	0.112879	0.835583	-0.24467	0.197814	0.976845	0.782963	1.21874	0.957514
IL23R	Umbilical cord complications during labor and delivery	Inverse variance weighted	2	-0.0487673	0.235586	0.836007	-0.510516	0.412982	0.952403	0.600186	1.51132	0.997864
TYMP	Hemorrhage in early pregnancy	Wald ratio	1	0.019807	0.0958403	0.83627	-0.16804	0.207654	1.02	0.84532	1.23079	0.957514
IL17R	Other congenital musculoskeletal anomalies	Inverse variance weighted	20	-0.0240425	0.116934	0.837098	-0.253233	0.205148	0.976244	0.776287	1.22771	0.997864
TYMP	Late effects of cerebrovascular disease	Wald ratio	1	-0.0183161	0.089451	0.837758	-0.19364	0.157008	0.981851	0.823954	1.17	0.957514
IL17R	Osteoporosis	Inverse variance weighted	20	-0.00782857	0.0382553	0.837853	-0.082809	0.0671518	0.992202	0.920527	1.06946	0.997864
IL23R	Protein-calorie malnutrition	Inverse variance weighted	2	0.0347066	0.169619	0.837873	-0.297747	0.36716	1.03532	0.742489	1.44363	0.997864
TYMP	Chronic cystitis	Wald ratio	1	-0.0212978	0.104359	0.83829	-0.225842	0.183247	0.978927	0.797844	1.20111	0.957514
IL17R	Transient cerebral ischemia	Inverse variance weighted	20	0.0125802	0.0618188	0.838743	-0.108585	0.133745	1.01266	0.897103	1.1431	0.997864
IL17R	Abdominal pain	Inverse variance weighted	20	0.00317366	0.015654	0.83934	-0.0275081	0.0338554	1.00318	0.972867	1.03444	0.997864
IL23R	Chronic pancreatitis	Inverse variance weighted	2	0.0479525	0.236783	0.839513	-0.416142	0.512047	1.04912	0.659587	1.6687	0.997864
IL23R	Lymphadenitis	Inverse variance weighted	2	0.0396927	0.196009	0.839522	-0.344485	0.42387	1.04049	0.708586	1.52786	0.997864
IL17R	Symptoms involving female genital tract	Inverse variance weighted	20	0.00881286	0.0435747	0.839724	-0.0765936	0.0942193	1.00885	0.926266	1.0988	0.997864
TYMP	Bipolar	Wald ratio	1	0.019381	0.0958403	0.839743	-0.168466	0.207228	1.01957	0.84496	1.23026	0.957514
TYMP	Hyperpotassemia	Wald ratio	1	-0.020233	0.1001	0.839817	-0.216429	0.175963	0.97997	0.80539	1.19239	0.957514
IL17R	Urinary incontinence	Inverse variance weighted (multiplicative random effects)	20	0.0086123	0.0428471	0.840698	-0.075368	0.0925927	1.00865	0.927402	1.09701	0.997864
IL23R	Osteoarthrosis NOS	Inverse variance weighted	2	-0.0101386	0.0504988	0.840878	-0.109116	0.088839	0.989913	0.896626	1.0929	0.997864
IL17R	Parkinson's disease	Inverse variance weighted	20	0.0179797	0.0897785	0.841272	-0.157986	0.193945	1.01814	0.853862	1.21403	0.997864
IL17R	Foreign body injury	Inverse variance weighted	20	-0.0197046	0.0984623	0.841384	-0.212691	0.173281	0.980488	0.808406	1.1892	0.997864
IL23R	Cystic mastopathy	Inverse variance weighted	2	-0.0395285	0.199456	0.842903	-0.430463	0.351406	0.961243	0.650208	1.42106	0.997864
TYMP	Other symptoms	Wald ratio	1	-0.0176772	0.089451	0.843343	-0.193001	0.157647	0.982478	0.824481	1.17075	0.959794
IL23R	Diseases of hair and hair follicles	Inverse variance weighted	2	0.0150812	0.0763817	0.843479	-0.134627	0.164789	1.0152	0.874042	1.17914	0.997864
TYMP	Diseases of lips	Wald ratio	1	-0.0234276	0.119268	0.844275	-0.257193	0.210338	0.976845	0.773219	1.23409	0.959794
IL17R	Acid-base balance disorder	Inverse variance weighted	20	0.0192344	0.0993168	0.846437	-0.175427	0.213895	1.01942	0.839099	1.23849	0.997864
IL23R	Acute pharyngitis	Inverse variance weighted	2	-0.0379441	0.198333	0.848279	-0.426676	0.350788	0.962767	0.652675	1.42019	0.997864
IL17R	Right bundle branch block	Inverse variance weighted	20	-0.0152331	0.0799358	0.848865	-0.171907	0.141441	0.984882	0.842057	1.15193	0.997864
IL17R	Disorders of lipoid metabolism	Inverse variance weighted (multiplicative random effects)	18	0.00496644	0.026119	0.849194	-0.0462268	0.0561597	1.00498	0.954825	1.05777	0.997864
IL17R	Cellulitis and abscess of face/neck	Inverse variance weighted	20	0.0236809	0.124594	0.849259	-0.220524	0.267886	1.02396	0.802098	1.3072	0.997864
IL23R	Emphysema	Inverse variance weighted	2	0.0253039	0.133357	0.849508	-0.236075	0.286683	1.02563	0.789721	1.332	0.997864
IL23R	Gastrointestinal hemorrhage	Inverse variance weighted	2	-0.00732351	0.038714	0.84996	-0.0832029	0.0685558	0.992703	0.920164	1.07096	0.997864
IL23R	Genital prolapse	Inverse variance weighted	2	-0.0149606	0.0791065	0.849999	-0.170009	0.140088	0.985151	0.843657	1.15038	0.997864
IL17R	Dental caries	Inverse variance weighted	20	-0.0121144	0.0643924	0.850771	-0.138323	0.114095	0.987959	0.870817	1.12086	0.997864
TYMP	Precordial pain	Wald ratio	1	0.01001	0.0532446	0.850877	-0.0943495	0.114369	1.01006	0.909965	1.12117	0.961545
IL23R	Superficial cellulitis and abscess	Inverse variance weighted	2	0.0121485	0.0647252	0.851116	-0.114713	0.13901	1.01222	0.891622	1.14914	0.997864
IL17R	Mood disorders	Inverse variance weighted	20	0.00524812	0.0279667	0.851146	-0.0495666	0.0600628	1.00526	0.951642	1.0619	0.997864
IL23R	Viral hepatitis	Inverse variance weighted	2	0.0401215	0.214409	0.851562	-0.38012	0.460363	1.04094	0.683779	1.58465	0.997864
TYMP	Abnormal findings on exam of gastrointestinal tract/ abdominal area	Wald ratio	1	0.0142696	0.0766723	0.852358	-0.136008	0.164547	1.01437	0.872836	1.17886	0.961545
IL17R	Hypertensive heart and/or renal disease	Inverse variance weighted	20	-0.0141801	0.0763538	0.852668	-0.163834	0.135473	0.98592	0.848883	1.14508	0.997864
IL23R	Benign neoplasm of brain, cranial nerves, meninges	Inverse variance weighted	2	-0.0361561	0.1955	0.853275	-0.419336	0.347024	0.96449	0.657483	1.41485	0.997864
IL17R	Respiratory failure	Inverse variance weighted	20	-0.0118097	0.063864	0.853292	-0.136983	0.113364	0.98826	0.871985	1.12004	0.997864
IL23R	Complication of colostomy or enterostomy	Inverse variance weighted	2	0.114689	0.62434	0.854252	-1.10902	1.33839	1.12152	0.329883	3.81292	0.997864
TYMP	Arrhythmia (cardiac) NOS	Wald ratio	1	0.0191681	0.104359	0.85427	-0.185376	0.223713	1.01935	0.830791	1.25071	0.961545
IL17R	Bronchiectasis	Inverse variance weighted	20	0.0142311	0.0775326	0.854366	-0.137733	0.166195	1.01433	0.871332	1.1808	0.997864
IL17R	Purpura and other hemorrhagic conditions	Inverse variance weighted	20	0.0155245	0.0846911	0.854557	-0.15047	0.181519	1.01565	0.860303	1.19904	0.997864
IL17R	Osteoarthrosis, localized, primary	Inverse variance weighted	20	0.00564774	0.0308533	0.854758	-0.0548248	0.0661202	1.00566	0.946651	1.06836	0.997864
TYMP	Pelvic peritoneal adhesions, female (postoperative) (postinfection)	Wald ratio	1	-0.0112879	0.0617638	0.854987	-0.132345	0.109769	0.988776	0.876039	1.11602	0.961545
TYMP	Disorders of vitreous body	Wald ratio	1	-0.0155474	0.0851914	0.85519	-0.182523	0.151428	0.984573	0.833166	1.16349	0.961545
IL23R	Synovitis and tenosynovitis	Inverse variance weighted	2	0.0191057	0.104882	0.855454	-0.186463	0.224675	1.01929	0.829889	1.25192	0.997864
[truncated: 346 more rows]
